# Supplementary material for: Proteome Analysis of the Soybean Nodule Phosphorus Response Mechanism and Characterization of Stress-Induced Ribosome Structural and Protein Expression Changes
Source: Front Plant Sci. 2022 Jun 9;13:908889. doi: 10.3389/fpls.2022.908889 (PMC9218819; doi:10.3389/fpls.2022.908889)
Supplement: Supplementary Table 1 — Details of DEPs. [file Table_1.XLSX]

## Sheet: file explanation
表头名称	描述
GeneName	蛋白对应的基因名称
Accession	蛋白在数据库中代号（类似于身份证号）
Description	蛋白的描述信息
#.Unique.Peptides	匹配独有肽段个数（即其它蛋白中没有这些序列，为该鉴定蛋白独有）
Score	计算得分值
MEAN OO	该蛋白在该组对比内的一个实验组的相对定量值均值
MEAN XX	该物质在该组对比内的另一个实验组的相对定量值均值
P-VALUE	该物质在该组对比的T检验得到的P值，P值 = 假设是正确但是被拒绝的概率 = 阴性结果个数/结果总个数是对与样本数据的一个检验概率
Q-VALUE	矫正后的P值
FOLD CHANGE	该蛋白在该组对比两组实验间的倍数关系
LOG_FOLDCHANGE	FOLD CHANGE取以2为底的对数
	本次差异蛋白筛选条件为unique peptide大于或等于1，Foldchange大于1.5或小于0.67，且P-value小于0.05

## Sheet: P1_vs_P31
GeneName	Accession	Description	#.Unique.Peptides	Score	P-VALUE	Q-VALUE	FOLD CHANGE	LOG_FOLDCHANGE
GLYMA_05G017000	I1K168	Uncharacterized protein OS=Glycine max OX=3847 GN=GLYMA_05G017000 PE=3 SV=1	1	3.28	0.000347894	0.00292824	0.197211	-2.34219
547630	Q8W1A1	Adenosine 5'-phosphosulfate reductase OS=Glycine max OX=3847 GN=547630 PE=2 SV=1	1	2.02	0.00626828	0.0122864	0.246004	-2.02324
100799280	I1MK54	SHSP domain-containing protein OS=Glycine max OX=3847 GN=100799280 PE=3 SV=1	2	16.75	0.0203792	0.023419	0.251573	-1.99095
100778763	A0A0R0ISZ5	GTP cyclohydrolase II OS=Glycine max OX=3847 GN=100778763 PE=3 SV=1	4	22.21	8.83305e-06	0.000778273	0.252654	-1.98477
100500475	C6T1V2	SHSP domain-containing protein OS=Glycine max OX=3847 GN=100500475 PE=2 SV=1	2	25.6	0.00719267	0.0132043	0.253904	-1.97764
100807081	C6TMV7	Uncharacterized protein OS=Glycine max OX=3847 GN=100807081 PE=2 SV=1	2	7.82	0.00042404	0.00314425	0.267682	-1.90141
MIPS	Q94C02	Inositol-3-phosphate synthase OS=Glycine max OX=3847 GN=MIPS PE=2 SV=1	13	65.73	7.63939e-05	0.00184196	0.274634	-1.86442
GLYMA_02G265200	A0A0R0L6U8	Uncharacterized protein OS=Glycine max OX=3847 GN=GLYMA_02G265200 PE=4 SV=1	4	35.64	0.0292637	0.0289868	0.284472	-1.81364
100500307	A0A0R0L186	SHSP domain-containing protein OS=Glycine max OX=3847 GN=100500307 PE=3 SV=1	2	22.55	0.0199398	0.0231425	0.288115	-1.79528
100815493	I1J6N7	Aa_trans domain-containing protein OS=Glycine max OX=3847 GN=100815493 PE=3 SV=1	1	3.12	0.00112836	0.00500962	0.290231	-1.78473
GLYMA_08G350800	A0A0R0IXC2	Uncharacterized protein OS=Glycine max OX=3847 GN=GLYMA_08G350800 PE=3 SV=1	1	2.8	0.000402773	0.00307761	0.299486	-1.73944
100779547	I1NAG0	Polyadenylate-binding protein OS=Glycine max OX=3847 GN=100779547 PE=3 SV=1	1	13.96	0.000153497	0.00222499	0.301821	-1.72824
100784450	I1KJV0	Uncharacterized protein OS=Glycine max OX=3847 GN=100784450 PE=4 SV=1	4	16.83	0.0281222	0.0283286	0.303927	-1.7182
	C6TDB4	SHSP domain-containing protein OS=Glycine max OX=3847 PE=2 SV=1	4	19	0.000130213	0.00213947	0.306312	-1.70693
100814846	K7KDQ9	Myb-like domain-containing protein OS=Glycine max OX=3847 GN=100814846 PE=4 SV=1	1	2.22	0.0190151	0.0225421	0.307221	-1.70265
	C6SVY4	Uncharacterized protein OS=Glycine max OX=3847 PE=2 SV=1	14	95.38	0.0024587	0.00757761	0.309965	-1.68982
100527648	A0A0R0G9H3	Uncharacterized protein OS=Glycine max OX=3847 GN=100527648 PE=4 SV=1	1	98.67	0.000361709	0.00295952	0.31467	-1.66809
100527648	A0A0R0GID3	Uncharacterized protein OS=Glycine max OX=3847 GN=100527648 PE=4 SV=1	1	106.04	0.000107507	0.00203813	0.327718	-1.60947
GLYMA_04G229800	I1JYK1	SHSP domain-containing protein OS=Glycine max OX=3847 GN=GLYMA_04G229800 PE=3 SV=1	4	43.2	0.000259466	0.00267589	0.333137	-1.58581
SC-04	Q9SLR8	Thiamine thiazole synthase, chloroplastic OS=Glycine max OX=3847 GN=SC-04 PE=2 SV=1	1	56.63	3.62763e-05	0.00144471	0.334978	-1.57786
GLYMA_05G243800	I1K5E6	WD_REPEATS_REGION domain-containing protein OS=Glycine max OX=3847 GN=GLYMA_05G243800 PE=4 SV=1	1	111.17	0.0202644	0.0233473	0.343606	-1.54117
CYP51G1	Q2LAJ9	Cytochrome P450 monooxygenase CYP51G1 (Fragment) OS=Glycine max OX=3847 GN=CYP51G1 PE=2 SV=1	8	48.23	0.0394345	0.0347564	0.343636	-1.54105
100306558	C6SZV9	HMG box domain-containing protein OS=Glycine max OX=3847 GN=100306558 PE=2 SV=1	1	2.39	0.00139216	0.00553603	0.344379	-1.53793
GLYMA_19G050500	A0A368UIK5	Fatty acid hydroxylase domain-containing protein OS=Glycine max OX=3847 GN=GLYMA_19G050500 PE=3 SV=1	2	6.34	0.00058635	0.00363011	0.347608	-1.52447
	C6TI15	Uncharacterized protein OS=Glycine max OX=3847 PE=2 SV=1	1	3.57	0.0395054	0.0347938	0.350575	-1.51221
100780526	I1KT82	Uncharacterized protein OS=Glycine max OX=3847 GN=100780526 PE=3 SV=1	2	9.06	0.000134168	0.00215542	0.355427	-1.49237
100787050	I1K304	WRKY domain-containing protein OS=Glycine max OX=3847 GN=100787050 PE=4 SV=1	1	2.93	0.0216434	0.0241987	0.355638	-1.49152
GLYMA_20G039600	K7N1E3	Uncharacterized protein OS=Glycine max OX=3847 GN=GLYMA_20G039600 PE=4 SV=1	1	2.96	0.000513819	0.00339424	0.361129	-1.46942
GLYMA_02G245600	A0A0R4J2S6	Uncharacterized protein OS=Glycine max OX=3847 GN=GLYMA_02G245600 PE=3 SV=1	2	8.97	9.93009e-06	0.000797661	0.376222	-1.41034
GLYMA_03G127500	A0A0R0KIB1	Uncharacterized protein OS=Glycine max OX=3847 GN=GLYMA_03G127500 PE=3 SV=1	1	15.68	0.0267864	0.0275294	0.376748	-1.40833
100790740	C6T1E8	Protein transport protein Sec61 subunit beta OS=Glycine max OX=3847 GN=100790740 PE=2 SV=1	1	3.03	0.00336141	0.0089523	0.376887	-1.4078
100791180	K7L4S1	Uncharacterized protein OS=Glycine max OX=3847 GN=100791180 PE=3 SV=1	2	12.6	0.0294026	0.0290654	0.379252	-1.39877
100305515	C6SVF2	Ribonucloprotein OS=Glycine max OX=3847 GN=100305515 PE=2 SV=1	3	12.28	0.00279928	0.00812759	0.385807	-1.37405
GLYMA_07G088200	A0A368UI22	STAS domain-containing protein OS=Glycine max OX=3847 GN=GLYMA_07G088200 PE=3 SV=1	4	20.05	0.0217157	0.0242421	0.387644	-1.3672
100802447	I1KCE0	Uncharacterized protein OS=Glycine max OX=3847 GN=100802447 PE=4 SV=1	1	2.41	0.0350372	0.032325	0.38779	-1.36665
100798019	A0A0R0JGK7	SHSP domain-containing protein OS=Glycine max OX=3847 GN=100798019 PE=3 SV=1	5	50.56	0.00914427	0.0150472	0.389855	-1.35899
100784860	C6TNK9	Phytocyanin domain-containing protein OS=Glycine max OX=3847 GN=100784860 PE=2 SV=1	2	7.11	0.00152017	0.00581897	0.39087	-1.35524
100805844	K7M9N7	Uncharacterized protein OS=Glycine max OX=3847 GN=100805844 PE=4 SV=1	3	12.97	2.49336e-06	0.000509551	0.392509	-1.3492
100815650	I1KU61	Uncharacterized protein OS=Glycine max OX=3847 GN=100815650 PE=4 SV=1	1	2.63	0.00512848	0.0110171	0.39723	-1.33195
100778205	C6TJD3	WD_REPEATS_REGION domain-containing protein OS=Glycine max OX=3847 GN=100778205 PE=2 SV=1	2	113.82	0.0310891	0.0299949	0.397535	-1.33084
100527648	A0A0R0G9C5	Uncharacterized protein OS=Glycine max OX=3847 GN=100527648 PE=4 SV=1	1	93.99	0.000152376	0.00222133	0.397853	-1.32969
100806256	I1LDE9	Uncharacterized protein OS=Glycine max OX=3847 GN=100806256 PE=3 SV=1	1	99.83	0.0177461	0.0217181	0.397866	-1.32965
HSP22.0	P30236	22.0 kDa class IV heat shock protein OS=Glycine max OX=3847 GN=HSP22.0 PE=3 SV=1	3	46.81	0.0175712	0.0216061	0.397902	-1.32951
100802918	C6TAW2	40S ribosomal protein S24 OS=Glycine max OX=3847 GN=100802918 PE=2 SV=1	3	21.64	9.045e-06	0.000782306	0.400253	-1.32102
100791560	I1MXG2	Uncharacterized protein OS=Glycine max OX=3847 GN=100791560 PE=4 SV=1	1	2.49	0.000559615	0.00354235	0.402264	-1.31379
100794221	I1JFT2	Glycosyltransferase OS=Glycine max OX=3847 GN=100794221 PE=3 SV=1	9	56.72	0.0017428	0.00626543	0.40262	-1.31251
100802740	I1JPD3	Uncharacterized protein OS=Glycine max OX=3847 GN=100802740 PE=3 SV=1	1	2.77	0.00544136	0.011366	0.407323	-1.29576
100527579	C6T4R9	Ubiquitin OS=Glycine max OX=3847 GN=100527579 PE=2 SV=1	2	250.41	0.00350807	0.00915316	0.408296	-1.29231
100812281	I1MQD6	SMP-LTD domain-containing protein OS=Glycine max OX=3847 GN=100812281 PE=4 SV=2	3	8.78	0.0262577	0.027204	0.408908	-1.29015
102669131	I1MXH0	Uncharacterized protein OS=Glycine max OX=3847 GN=102669131 PE=4 SV=1	1	3.66	0.000843476	0.00436372	0.40907	-1.28958
100817736	A0A0R0GRJ8	Inositol hexakisphosphate and diphosphoinositol-pentakisphosphate kinase OS=Glycine max OX=3847 GN=100817736 PE=3 SV=1	1	5.54	0.00153152	0.00584304	0.409819	-1.28694
RPS11	P17093	40S ribosomal protein S11 OS=Glycine max OX=3847 GN=RPS11 PE=2 SV=2	1	41.77	0.0110017	0.016738	0.414473	-1.27065
GLYMA_12G190900	A0A0R0HJW3	Uncharacterized protein OS=Glycine max OX=3847 GN=GLYMA_12G190900 PE=4 SV=1	1	2.69	0.000330779	0.0028869	0.414918	-1.2691
Gmhsp22.3	Q39819	Hsp22.3 OS=Glycine max OX=3847 GN=Gmhsp22.3 PE=2 SV=1	6	32.06	0.00958081	0.0154544	0.415339	-1.26764
100790356	I1JGR5	Uncharacterized protein OS=Glycine max OX=3847 GN=100790356 PE=3 SV=1	2	209.66	0.00291455	0.00829959	0.417759	-1.25926
THI1	I1LSM4	Thiamine thiazole synthase, chloroplastic OS=Glycine max OX=3847 GN=THI1 PE=3 SV=1	1	56.87	0.000118375	0.00209026	0.418419	-1.25698
100794743	K7K7E0	Uncharacterized protein OS=Glycine max OX=3847 GN=100794743 PE=3 SV=1	1	7.19	0.0240524	0.0258069	0.418532	-1.25659
100802280	I1LWR5	UDP-glucose 6-dehydrogenase OS=Glycine max OX=3847 GN=100802280 PE=3 SV=1	3	61.11	0.000992395	0.00469707	0.419663	-1.2527
100791734	C6THQ1	SHSP domain-containing protein OS=Glycine max OX=3847 GN=100791734 PE=2 SV=1	1	12.02	0.0103457	0.0161506	0.419821	-1.25215
GLYMA_01G228500	A0A0R0LF01	RING-type domain-containing protein OS=Glycine max OX=3847 GN=GLYMA_01G228500 PE=4 SV=1	1	10.21	0.0449912	0.0376373	0.421034	-1.24799
	C6SXA0	RRM domain-containing protein OS=Glycine max OX=3847 PE=2 SV=1	1	7.19	0.0162559	0.0207539	0.422267	-1.24377
GLYMA_20G168100	I1NH37	Uncharacterized protein OS=Glycine max OX=3847 GN=GLYMA_20G168100 PE=3 SV=1	1	104.48	0.00358208	0.00925146	0.422549	-1.24281
GLYMA_12G222000	I1LUY2	Uncharacterized protein OS=Glycine max OX=3847 GN=GLYMA_12G222000 PE=4 SV=1	3	17.55	7.79134e-05	0.00185094	0.423001	-1.24127
100787121	K7L723	ATP citrate synthase OS=Glycine max OX=3847 GN=100787121 PE=3 SV=1	1	48.16	0.0393246	0.0346982	0.423501	-1.23956
100813954	I1LHQ0	MFS domain-containing protein OS=Glycine max OX=3847 GN=100813954 PE=3 SV=1	2	7.27	0.0203395	0.0233943	0.424446	-1.23635
100500546	I1J7L6	Uncharacterized protein OS=Glycine max OX=3847 GN=100500546 PE=4 SV=1	1	4.08	0.0064019	0.0124246	0.424907	-1.23478
100813153	K7ME23	SHSP domain-containing protein OS=Glycine max OX=3847 GN=100813153 PE=3 SV=1	3	12.88	1.27376e-05	0.000871477	0.426046	-1.23092
100780910	I1MTY4	Transmembrane 9 superfamily member OS=Glycine max OX=3847 GN=100780910 PE=3 SV=1	1	18.65	0.00761162	0.013612	0.427223	-1.22694
100777822	A0A0R0GRQ2	Uncharacterized protein OS=Glycine max OX=3847 GN=100777822 PE=4 SV=1	1	5.85	0.00046813	0.00327339	0.430027	-1.2175
100791705	A0A0R0J5K1	SHSP domain-containing protein OS=Glycine max OX=3847 GN=100791705 PE=3 SV=1	1	65.03	0.0213396	0.0240149	0.4313	-1.21324
PM41	Q9SWB2	Seed maturation protein PM41 OS=Glycine max OX=3847 GN=PM41 PE=2 SV=1	1	3.26	0.0160089	0.0205865	0.432322	-1.20982
	C6T7M2	Annexin OS=Glycine max OX=3847 PE=2 SV=1	16	123.8	0.00137979	0.00551375	0.43715	-1.1938
100779706	I1JQZ9	RNA helicase OS=Glycine max OX=3847 GN=100779706 PE=3 SV=1	1	2.28	0.00653914	0.0125637	0.437487	-1.19269
100788249	K7MQU7	SHSP domain-containing protein OS=Glycine max OX=3847 GN=100788249 PE=3 SV=1	3	23.14	0.010835	0.0165915	0.439944	-1.18461
100797399	C6TBY0	60S ribosomal protein L7a OS=Glycine max OX=3847 GN=100797399 PE=2 SV=1	4	95.86	0.00252261	0.00768591	0.44055	-1.18262
100809691	I1JWW5	Uncharacterized protein OS=Glycine max OX=3847 GN=100809691 PE=3 SV=1	5	22.06	0.0153967	0.0201609	0.440901	-1.18147
GLYMA_10G247200	I1LE38	Uncharacterized protein OS=Glycine max OX=3847 GN=GLYMA_10G247200 PE=4 SV=1	1	3.48	0.0246176	0.0261677	0.443796	-1.17203
ADR6	Q06765	ADR6 protein OS=Glycine max OX=3847 GN=ADR6 PE=2 SV=1	2	31.26	0.0314693	0.0301984	0.444605	-1.1694
100819480	I1LP30	Uncharacterized protein OS=Glycine max OX=3847 GN=100819480 PE=4 SV=1	1	3.26	0.000111169	0.00205654	0.446042	-1.16475
GLYMA_20G228100	A0A0R0EPQ6	40S ribosomal protein S24 OS=Glycine max OX=3847 GN=GLYMA_20G228100 PE=3 SV=1	2	15.13	0.000111141	0.0020564	0.447941	-1.15862
100810569	C6TFG0	S4 RNA-binding domain-containing protein OS=Glycine max OX=3847 GN=100810569 PE=2 SV=1	1	53.42	0.0137686	0.0189763	0.448391	-1.15717
100775205	K7MLP2	Uncharacterized protein OS=Glycine max OX=3847 GN=100775205 PE=3 SV=1	2	21.14	0.00105902	0.00485522	0.451595	-1.1469
GLYMA_10G176400	I1LC12	SHSP domain-containing protein OS=Glycine max OX=3847 GN=GLYMA_10G176400 PE=3 SV=1	3	40.62	0.00828281	0.0142228	0.452532	-1.14391
100819747	I1KS46	Peptidylprolyl isomerase OS=Glycine max OX=3847 GN=100819747 PE=4 SV=1	5	72.05	0.000580197	0.00361026	0.453218	-1.14172
GLYMA_09G188700	A0A368UKL4	STAS domain-containing protein OS=Glycine max OX=3847 GN=GLYMA_09G188700 PE=3 SV=1	5	39.27	0.0217158	0.0242421	0.453376	-1.14122
100816439	I1JK46	Pyruvate carboxyltransferase domain-containing protein OS=Glycine max OX=3847 GN=100816439 PE=3 SV=2	3	14.4	0.00650633	0.0125307	0.454497	-1.13766
	C6SW17	40S ribosomal protein S25 OS=Glycine max OX=3847 PE=2 SV=1	1	22.23	0.00326537	0.00881618	0.454777	-1.13677
100305591	C6SVS5	LITAF domain-containing protein OS=Glycine max OX=3847 GN=100305591 PE=2 SV=1	1	11.92	0.000698246	0.00398136	0.457287	-1.12883
GLYMA_10G069600	A0A0R0HYT3	Uncharacterized protein OS=Glycine max OX=3847 GN=GLYMA_10G069600 PE=4 SV=1	1	59.42	0.000524204	0.00341986	0.457651	-1.12768
100820352	I1LGB7	S5 DRBM domain-containing protein OS=Glycine max OX=3847 GN=100820352 PE=3 SV=1	1	52.52	0.00297169	0.00838241	0.460707	-1.11808
	A0A024FRX1	Glycosyltransferase OS=Glycine max OX=3847 PE=2 SV=1	3	17.9	0.000369497	0.00297639	0.462411	-1.11275
100527664	I1MM89	40S ribosomal protein S8 OS=Glycine max OX=3847 GN=100527664 PE=3 SV=1	2	73.87	0.000129783	0.00213781	0.462436	-1.11267
100787994	I1MHR0	S-adenosylmethionine synthase OS=Glycine max OX=3847 GN=100787994 PE=3 SV=1	2	96.58	0.011216	0.0169234	0.462666	-1.11196
100795041	I1K2S3	Uncharacterized protein OS=Glycine max OX=3847 GN=100795041 PE=3 SV=1	5	20.68	1.00631e-05	0.000799782	0.463714	-1.10869
100784759	I1NHZ5	Uncharacterized protein OS=Glycine max OX=3847 GN=100784759 PE=4 SV=1	1	2.78	0.00541703	0.0113371	0.465245	-1.10394
GLYMA_11G087400	I1LIC7	Uncharacterized protein OS=Glycine max OX=3847 GN=GLYMA_11G087400 PE=4 SV=1	2	8.3	0.0108873	0.0166377	0.46551	-1.10312
100784302	C6TG17	Uncharacterized protein OS=Glycine max OX=3847 GN=100784302 PE=2 SV=1	1	3.87	0.0145184	0.0195226	0.467124	-1.09812
100796613	I1KNL0	Uncharacterized protein OS=Glycine max OX=3847 GN=100796613 PE=3 SV=1	2	4.74	0.0153755	0.0201459	0.46789	-1.09576
GLYMA_16G030000	K7MEY5	BAG domain-containing protein OS=Glycine max OX=3847 GN=GLYMA_16G030000 PE=4 SV=1	2	12.94	0.000116959	0.00208388	0.468052	-1.09526
100782253	I1JYH5	Fe2OG dioxygenase domain-containing protein OS=Glycine max OX=3847 GN=100782253 PE=3 SV=1	4	12.31	0.00105388	0.00484338	0.469883	-1.08963
100786894	I1K073	Uncharacterized protein OS=Glycine max OX=3847 GN=100786894 PE=4 SV=1	1	3	0.0172155	0.0213819	0.470457	-1.08786
GLYMA_15G005600	I1MCD3	Uncharacterized protein OS=Glycine max OX=3847 GN=GLYMA_15G005600 PE=4 SV=1	2	5.47	0.0193071	0.0227344	0.472643	-1.08118
100793982	I1MGV6	60S ribosomal protein L27 OS=Glycine max OX=3847 GN=100793982 PE=3 SV=2	1	30.4	0.000137501	0.00216847	0.473653	-1.0781
GLYMA_18G157300	I1N1Y6	40S ribosomal protein S8 OS=Glycine max OX=3847 GN=GLYMA_18G157300 PE=3 SV=1	3	73.4	0.00013499	0.00215868	0.474003	-1.07703
100783720	I1LYJ0	Uncharacterized protein OS=Glycine max OX=3847 GN=100783720 PE=4 SV=1	1	3.38	6.78875e-05	0.00178631	0.475845	-1.07144
	C6TJT2	ATPase_AAA_core domain-containing protein OS=Glycine max OX=3847 PE=2 SV=1	1	6.45	0.000702673	0.00399416	0.475931	-1.07117
100527325	I1N0F1	40S ribosomal protein S8 OS=Glycine max OX=3847 GN=100527325 PE=3 SV=2	2	56.16	0.000322963	0.002867	0.476256	-1.07019
100797105	I1K5K3	S5 DRBM domain-containing protein OS=Glycine max OX=3847 GN=100797105 PE=3 SV=1	2	55.4	0.00827691	0.0142177	0.476623	-1.06908
SS	P13708	Sucrose synthase OS=Glycine max OX=3847 GN=SS PE=1 SV=2	3	472.78	0.0252465	0.0265669	0.476858	-1.06837
100527501	C6T4I7	Ribosomal protein L19 OS=Glycine max OX=3847 GN=100527501 PE=2 SV=1	1	47.66	0.00786618	0.0138495	0.47696	-1.06806
100800781	I1LN92	Uncharacterized protein OS=Glycine max OX=3847 GN=100800781 PE=3 SV=1	8	61.53	3.81711e-06	0.000603725	0.477076	-1.06771
GLYMA_17G187600	A0A0R0FQD3	Uncharacterized protein OS=Glycine max OX=3847 GN=GLYMA_17G187600 PE=4 SV=1	3	30.51	0.00394615	0.00971381	0.477291	-1.06706
100816898	I1J752	Tubulin beta chain OS=Glycine max OX=3847 GN=100816898 PE=3 SV=1	4	141.64	0.00352435	0.00917496	0.477297	-1.06704
100810108	I1MRP4	60S ribosomal protein L29 OS=Glycine max OX=3847 GN=100810108 PE=3 SV=1	1	4.04	0.0227222	0.0249305	0.479956	-1.05903
100793322	I1MSK2	LisH domain-containing protein OS=Glycine max OX=3847 GN=100793322 PE=4 SV=1	1	19.14	0.0162822	0.0207715	0.481286	-1.05503
100818819	I1KHZ6	Ribosomal_L18_c domain-containing protein OS=Glycine max OX=3847 GN=100818819 PE=3 SV=2	2	88.22	0.0102359	0.0160492	0.482106	-1.05258
100808705	C6TG91	KH type-2 domain-containing protein OS=Glycine max OX=3847 GN=100808705 PE=2 SV=1	1	123.76	0.000773355	0.00418837	0.482539	-1.05128
100527821	I1MM13	Cytochrome b5 heme-binding domain-containing protein OS=Glycine max OX=3847 GN=100527821 PE=3 SV=1	1	7.1	0.0120689	0.0176347	0.482988	-1.04994
GLYMA_08G301300	I1KXU2	Uncharacterized protein OS=Glycine max OX=3847 GN=GLYMA_08G301300 PE=3 SV=1	1	13.11	0.00870073	0.0146162	0.483182	-1.04936
100306279	C6TEP1	40S ribosomal protein S30 OS=Glycine max OX=3847 GN=100306279 PE=2 SV=1	3	9.14	0.000697783	0.00398001	0.483183	-1.04936
100809343	I1K4Q5	Ribosomal_L6e_N domain-containing protein OS=Glycine max OX=3847 GN=100809343 PE=3 SV=1	1	55.06	0.00015364	0.00222546	0.483417	-1.04866
100817943	I1KRI7	60S ribosomal protein L27 OS=Glycine max OX=3847 GN=100817943 PE=3 SV=1	2	30.21	0.000796365	0.00424769	0.483908	-1.04719
GLYMA_06G024100	I1K7J4	Tubulin beta chain OS=Glycine max OX=3847 GN=GLYMA_06G024100 PE=3 SV=1	1	108.05	0.00449704	0.0103639	0.484109	-1.0466
100816874	I1KQE3	Uncharacterized protein OS=Glycine max OX=3847 GN=100816874 PE=3 SV=1	2	44.7	0.00117069	0.00510104	0.484653	-1.04498
100499875	C6SXM8	Ribosomal protein L19 OS=Glycine max OX=3847 GN=100499875 PE=2 SV=1	1	43.4	0.0212573	0.0239647	0.484726	-1.04476
100793785	K7KN04	Fatty acid hydroxylase domain-containing protein OS=Glycine max OX=3847 GN=100793785 PE=3 SV=1	2	9.21	0.0172686	0.0214157	0.485031	-1.04385
100499995	A0A0R0ENC6	Uncharacterized protein OS=Glycine max OX=3847 GN=100499995 PE=4 SV=1	1	3.44	0.000133808	0.00215398	0.486575	-1.03926
	C6TI54	Uncharacterized protein OS=Glycine max OX=3847 PE=2 SV=1	4	98.4	0.000154223	0.00222734	0.486612	-1.03916
100788087	I1NAT4	Cytokinin riboside 5'-monophosphate phosphoribohydrolase OS=Glycine max OX=3847 GN=100788087 PE=3 SV=2	6	24.32	0.0364755	0.0331449	0.486635	-1.03909
100791657	I1NJ30	Ribosomal_L18e/L15P domain-containing protein OS=Glycine max OX=3847 GN=100791657 PE=3 SV=1	2	30.49	0.00177398	0.00632391	0.487529	-1.03644
100527754	C6T5B2	50S ribosomal protein L23, chloroplastic OS=Glycine max OX=3847 GN=100527754 PE=2 SV=1	1	41.69	0.000129569	0.00213697	0.487768	-1.03573
106797531	A0A0R0EHX1	Uncharacterized protein OS=Glycine max OX=3847 GN=106797531 PE=3 SV=1	3	15.54	0.0015035	0.00578332	0.488279	-1.03422
100805519	C6TLV6	40S ribosomal protein S3a OS=Glycine max OX=3847 GN=100805519 PE=2 SV=1	2	86.81	0.00102087	0.00476589	0.48888	-1.03245
100802084	I1LZN1	Transmembrane 9 superfamily member OS=Glycine max OX=3847 GN=100802084 PE=3 SV=1	2	21.94	0.0178742	0.0217997	0.489041	-1.03197
	C6T193	S4 RNA-binding domain-containing protein OS=Glycine max OX=3847 PE=2 SV=1	1	55.85	0.044582	0.0374247	0.489772	-1.02982
100818396	K7KM38	Uncharacterized protein OS=Glycine max OX=3847 GN=100818396 PE=4 SV=1	1	3.18	0.000375648	0.00298935	0.489814	-1.02969
SMT2-1	D2D5G3	Methyltransferase OS=Glycine max OX=3847 GN=SMT2-1 PE=2 SV=1	1	11.16	0.0124147	0.0179205	0.490354	-1.0281
GLYMA_17G045800	K7MJY8	Sucrose synthase OS=Glycine max OX=3847 GN=GLYMA_17G045800 PE=3 SV=1	4	517.7	0.0174503	0.0215304	0.490459	-1.02779
547643	Q71EW8	5-methyltetrahydropteroyltriglutamate--homocysteine S-methyltransferase OS=Glycine max OX=3847 GN=547643 PE=2 SV=1	5	178.8	0.0316355	0.0302866	0.490855	-1.02663
100806355	K7M9T4	PUA domain-containing protein OS=Glycine max OX=3847 GN=100806355 PE=3 SV=1	1	15.13	2.27564e-07	0.000294694	0.49091	-1.02647
100815980	K7M7B1	AAA domain-containing protein OS=Glycine max OX=3847 GN=100815980 PE=3 SV=1	5	26.97	0.00112578	0.00500406	0.491731	-1.02406
	C6T4K2	40S ribosomal protein S26 OS=Glycine max OX=3847 PE=2 SV=1	2	8.41	0.000747071	0.00411833	0.492042	-1.02315
100813273	C6TI64	40S ribosomal protein S3a OS=Glycine max OX=3847 GN=100813273 PE=2 SV=1	1	92.7	0.000103337	0.00201603	0.494525	-1.01588
100500164	C6T0R5	Ribosomal_L18e/L15P domain-containing protein OS=Glycine max OX=3847 GN=100500164 PE=2 SV=1	1	28.93	0.000203205	0.00244626	0.494847	-1.01495
GLYMA_14G018300	A0A0R0GGZ9	Uncharacterized protein OS=Glycine max OX=3847 GN=GLYMA_14G018300 PE=3 SV=1	1	47.52	0.000639302	0.00380292	0.495255	-1.01376
100806067	I1L8Z3	Uncharacterized protein OS=Glycine max OX=3847 GN=100806067 PE=4 SV=1	2	190.15	0.00920899	0.0151086	0.496253	-1.01085
100781525	I1JT28	Tubulin beta chain OS=Glycine max OX=3847 GN=100781525 PE=3 SV=1	1	108.54	0.00203092	0.00679114	0.49636	-1.01054
	C6SW70	Uncharacterized protein OS=Glycine max OX=3847 PE=2 SV=1	2	81.08	0.000888462	0.00446818	0.496529	-1.01005
100809899	A0A0R0GZ30	Ribosomal protein L37 OS=Glycine max OX=3847 GN=100809899 PE=3 SV=1	6	19.19	0.000592025	0.00364825	0.496838	-1.00915
100819391	I1J9E4	KOW domain-containing protein OS=Glycine max OX=3847 GN=100819391 PE=3 SV=1	2	36.43	0.000158702	0.00224146	0.498373	-1.0047
GLYMA_08G068800	A0A0R0II89	SHSP domain-containing protein OS=Glycine max OX=3847 GN=GLYMA_08G068800 PE=3 SV=1	3	70.04	0.00644441	0.0124679	0.500471	-0.998643
547746	B2BF98	40S ribosomal protein S6 OS=Glycine max OX=3847 GN=547746 PE=3 SV=1	2	48.69	5.08666e-05	0.00163762	0.501446	-0.995833
GLYMA_16G092800	I1MMC9	Uncharacterized protein OS=Glycine max OX=3847 GN=GLYMA_16G092800 PE=3 SV=1	2	31.76	0.000894672	0.00448215	0.502572	-0.992599
GLYMA_06G317400	A0A0R0JNM6	Uncharacterized protein OS=Glycine max OX=3847 GN=GLYMA_06G317400 PE=3 SV=1	1	43.08	0.000345207	0.00292194	0.50288	-0.991714
100500122	I1JJ04	Reticulon-like protein OS=Glycine max OX=3847 GN=100500122 PE=4 SV=1	1	4.97	0.00029013	0.00277534	0.50325	-0.990653
GLYMA_13G176500	A0A0R0GZI4	SHSP domain-containing protein OS=Glycine max OX=3847 GN=GLYMA_13G176500 PE=3 SV=1	2	75.97	0.0011579	0.00507337	0.504265	-0.987747
GLYMA_17G101100	I1MTU7	HNHc domain-containing protein OS=Glycine max OX=3847 GN=GLYMA_17G101100 PE=4 SV=1	2	6	0.00037502	0.00298804	0.504633	-0.986695
100790187	I1JJP2	Glucose-1-phosphate adenylyltransferase OS=Glycine max OX=3847 GN=100790187 PE=3 SV=1	3	103.39	0.000255743	0.00266275	0.504899	-0.985934
100499746	C6SW44	Uncharacterized protein OS=Glycine max OX=3847 GN=100499746 PE=2 SV=1	2	15.12	0.0173135	0.0214442	0.505554	-0.984063
GLYMA_09G040400	I1L0V3	Bet_v_1 domain-containing protein OS=Glycine max OX=3847 GN=GLYMA_09G040400 PE=3 SV=1	2	55.74	0.0483804	0.0393434	0.506683	-0.980845
100816693	K7M9J6	Kinesin motor domain-containing protein OS=Glycine max OX=3847 GN=100816693 PE=3 SV=1	6	15.84	0.0387572	0.0343962	0.507074	-0.979732
100305958	C6SXC3	Uncharacterized protein OS=Glycine max OX=3847 GN=100305958 PE=2 SV=1	3	21.61	0.0202211	0.0233201	0.507912	-0.977349
100788806	I1LNK7	Asparagine synthetase [glutamine-hydrolyzing] OS=Glycine max OX=3847 GN=100788806 PE=4 SV=1	1	25.59	0.0321229	0.0305842	0.509306	-0.973394
100799485	C6TMU7	60S ribosomal protein L27 OS=Glycine max OX=3847 GN=100799485 PE=2 SV=1	1	33.14	1.05967e-05	0.000807855	0.510162	-0.970973
Gm	W0SJW7	ER oxidoreductin 1b OS=Glycine max OX=3847 GN=Gm ero1b PE=2 SV=1	2	93.69	0.000367766	0.00297268	0.510613	-0.969698
GLYMA_03G207500	A0A0R4J309	Uncharacterized protein OS=Glycine max OX=3847 GN=GLYMA_03G207500 PE=3 SV=1	5	38.88	0.00843626	0.0143557	0.511513	-0.967158
100305868	C6SWY9	Uncharacterized protein OS=Glycine max OX=3847 GN=100305868 PE=2 SV=1	4	13.82	1.02646e-05	0.00080291	0.512648	-0.963961
100819339	I1LVL0	LisH domain-containing protein OS=Glycine max OX=3847 GN=100819339 PE=4 SV=1	4	28.02	0.0162148	0.0207261	0.512667	-0.963906
GLYMA_20G195100	I1NHU9	DOG1 domain-containing protein OS=Glycine max OX=3847 GN=GLYMA_20G195100 PE=4 SV=1	1	2.34	0.00648557	0.0125097	0.513151	-0.962545
100811974	A0A0R0HGK0	Uncharacterized protein OS=Glycine max OX=3847 GN=100811974 PE=3 SV=1	11	46.42	0.0180326	0.0219017	0.513377	-0.961911
100792340	I1LFT4	5'-nucleotidase OS=Glycine max OX=3847 GN=100792340 PE=3 SV=1	1	23.38	2.74832e-05	0.00129421	0.513498	-0.961569
100802766	I1JXS8	Ribonuclease OS=Glycine max OX=3847 GN=100802766 PE=4 SV=1	6	151.02	0.0303905	0.0296153	0.515528	-0.955879
	C6TBY4	Uncharacterized protein OS=Glycine max OX=3847 PE=2 SV=1	1	57.97	0.000103499	0.00201691	0.517948	-0.949121
100816644	K7N544	CMP/dCMP-type deaminase domain-containing protein OS=Glycine max OX=3847 GN=100816644 PE=4 SV=1	2	9.24	0.000869918	0.00442584	0.5189	-0.946472
	C6TJT8	Uncharacterized protein OS=Glycine max OX=3847 PE=2 SV=1	1	14.58	0.0138796	0.0190587	0.519041	-0.946079
100800507	I1MEK5	40S ribosomal protein S6 OS=Glycine max OX=3847 GN=100800507 PE=3 SV=1	4	52.66	1.99629e-05	0.00111403	0.519048	-0.94606
UGT91H4	A0A2Z6BYW7	Glycosyltransferase OS=Glycine max OX=3847 GN=UGT91H4 PE=2 SV=1	15	62.94	0.00354489	0.00920232	0.519618	-0.944476
GLYMA_09G169400	I1L3Z7	Transmembrane 9 superfamily member OS=Glycine max OX=3847 GN=GLYMA_09G169400 PE=3 SV=1	4	25.43	0.0421417	0.0361561	0.519685	-0.94429
100785402	I1L9G9	Uncharacterized protein OS=Glycine max OX=3847 GN=100785402 PE=3 SV=1	2	43.76	0.00897298	0.0148828	0.519902	-0.943688
100810611	C6TJH2	Uncharacterized protein OS=Glycine max OX=3847 GN=100810611 PE=2 SV=1	6	63.51	0.000586625	0.00363099	0.520611	-0.941722
100794470	I1K096	Nop domain-containing protein OS=Glycine max OX=3847 GN=100794470 PE=3 SV=1	4	39.41	3.00009e-05	0.00134263	0.520852	-0.941056
100499715	I1LMS5	Ribosomal protein OS=Glycine max OX=3847 GN=100499715 PE=3 SV=1	2	51.61	0.0012431	0.00525215	0.521851	-0.938291
	C6SWC7	Ribosomal_L6e_N domain-containing protein OS=Glycine max OX=3847 PE=2 SV=1	1	50.76	4.47407e-05	0.00156641	0.523339	-0.934181
100786898	I1LXK6	Uncharacterized protein OS=Glycine max OX=3847 GN=100786898 PE=4 SV=1	1	20.02	0.0233502	0.0253492	0.524096	-0.932098
WBb225L1.16	I1LQ02	WBb225L1.16 protein OS=Glycine max OX=3847 GN=WBb225L1.16 PE=3 SV=1	9	48.29	0.000281402	0.00274853	0.524167	-0.931903
100779764	I1LZ03	Ribos_L4_asso_C domain-containing protein OS=Glycine max OX=3847 GN=100779764 PE=3 SV=1	3	107.9	0.0031698	0.00867697	0.524202	-0.931806
100812934	C6TEA3	Uncharacterized protein OS=Glycine max OX=3847 GN=100812934 PE=2 SV=1	2	5.65	0.00206839	0.00686323	0.524337	-0.931434
100808747	C6TLT3	40S ribosomal protein S3a OS=Glycine max OX=3847 GN=100808747 PE=2 SV=1	1	92.04	0.0115858	0.0172364	0.525254	-0.928912
GLYMA_17G081700	A0A0R0FK15	Uncharacterized protein OS=Glycine max OX=3847 GN=GLYMA_17G081700 PE=4 SV=1	1	3.72	0.0425429	0.0363648	0.526453	-0.925624
100810243	I1K3Q2	Peptidylprolyl isomerase OS=Glycine max OX=3847 GN=100810243 PE=4 SV=1	5	73.38	0.00200798	0.00674644	0.526799	-0.924676
GLYMA_16G206200	A0A0R4J5L7	SHSP domain-containing protein OS=Glycine max OX=3847 GN=GLYMA_16G206200 PE=3 SV=1	5	43.2	0.000944407	0.00459149	0.527182	-0.923628
100786828	I1L8R1	Ribos_L4_asso_C domain-containing protein OS=Glycine max OX=3847 GN=100786828 PE=3 SV=1	4	118.73	0.000894427	0.0044816	0.527591	-0.922508
GLYMA_17G234700	I1MXH4	Uncharacterized protein OS=Glycine max OX=3847 GN=GLYMA_17G234700 PE=4 SV=1	7	25.06	0.00387837	0.00963092	0.529266	-0.917934
100798089	I1JEW3	Uncharacterized protein OS=Glycine max OX=3847 GN=100798089 PE=4 SV=1	1	6.71	0.00201537	0.00676088	0.530538	-0.914472
100306120	C6SY27	Ribosomal_L14e domain-containing protein OS=Glycine max OX=3847 GN=100306120 PE=2 SV=1	1	31.68	0.000291888	0.0027806	0.530934	-0.913394
100306461	C6SZH9	PMEI domain-containing protein OS=Glycine max OX=3847 GN=100306461 PE=2 SV=1	1	3.2	0.0139095	0.0190807	0.531194	-0.91269
100787048	A0A0R0EAZ9	Uncharacterized protein OS=Glycine max OX=3847 GN=100787048 PE=4 SV=1	1	4.31	0.00143806	0.00563998	0.531578	-0.911647
106796585	K7MH03	Uncharacterized protein OS=Glycine max OX=3847 GN=106796585 PE=4 SV=1	1	17.12	0.00129739	0.00535955	0.531796	-0.911055
100799223	I1K246	Nicotinate phosphoribosyltransferase OS=Glycine max OX=3847 GN=100799223 PE=3 SV=1	12	52.94	0.0169925	0.021239	0.532227	-0.909886
100793138	I1L4Q4	Uncharacterized protein OS=Glycine max OX=3847 GN=100793138 PE=4 SV=2	6	22.82	0.0476316	0.0389747	0.533141	-0.90741
100788028	I1JA26	3-hydroxy-3-methylglutaryl coenzyme A synthase OS=Glycine max OX=3847 GN=100788028 PE=3 SV=1	2	10.31	0.00107979	0.00490252	0.53323	-0.90717
100787561	I1KSB8	Uncharacterized protein OS=Glycine max OX=3847 GN=100787561 PE=3 SV=1	2	66.89	0.0240237	0.0257884	0.533378	-0.90677
547690	I1K9L2	Uncharacterized protein OS=Glycine max OX=3847 GN=547690 PE=4 SV=1	1	19.98	0.000364938	0.00296657	0.533421	-0.906652
Gm	I1MHU4	ER oxidoreductin 1a OS=Glycine max OX=3847 GN=Gm ero1a PE=2 SV=1	2	93.13	0.000291731	0.00278014	0.535666	-0.900595
100792120	K7KFZ4	Protein kinase domain-containing protein OS=Glycine max OX=3847 GN=100792120 PE=4 SV=1	1	4.88	0.00396854	0.00974087	0.53616	-0.899265
100798055	I1KV21	HPt domain-containing protein OS=Glycine max OX=3847 GN=100798055 PE=4 SV=2	3	8.64	0.00325267	0.00879791	0.536283	-0.898933
100810278	I1KLV9	Eukaryotic translation initiation factor 2A OS=Glycine max OX=3847 GN=100810278 PE=3 SV=1	5	22.38	0.00795916	0.0139344	0.536349	-0.898756
100785061	C6SWN5	Uncharacterized protein OS=Glycine max OX=3847 GN=100785061 PE=2 SV=1	1	12.28	0.0222456	0.0246068	0.537191	-0.896494
100804671	A0A0R0KRK3	Polyadenylate-binding protein OS=Glycine max OX=3847 GN=100804671 PE=3 SV=1	2	17.48	6.03677e-05	0.00172791	0.537552	-0.895523
100784830	I1KZ93	Uncharacterized protein OS=Glycine max OX=3847 GN=100784830 PE=3 SV=1	2	30.91	0.00834624	0.014278	0.537671	-0.895204
GLYMA_15G102600	K7MAP3	Uncharacterized protein OS=Glycine max OX=3847 GN=GLYMA_15G102600 PE=3 SV=1	6	33.99	0.000644279	0.00381858	0.537719	-0.895077
GLYMA_16G180400	I1MPK0	C2 domain-containing protein OS=Glycine max OX=3847 GN=GLYMA_16G180400 PE=4 SV=1	10	53.5	0.000228712	0.00255922	0.537916	-0.894547
100527527	C6T4L4	Uncharacterized protein OS=Glycine max OX=3847 GN=100527527 PE=2 SV=1	2	15.37	0.0233668	0.0253601	0.539451	-0.890437
100777586	I1JY06	Uncharacterized protein OS=Glycine max OX=3847 GN=100777586 PE=3 SV=2	6	16.84	0.0288046	0.0287247	0.539615	-0.889997
732578	I1KN68	Glycosyltransferase OS=Glycine max OX=3847 GN=732578 PE=3 SV=1	5	23.82	0.00233602	0.00736256	0.539676	-0.889835
100782173	I1MT10	Uncharacterized protein OS=Glycine max OX=3847 GN=100782173 PE=3 SV=1	3	261.35	0.000364866	0.00296642	0.540315	-0.888127
100800857	I1KH92	Uncharacterized protein OS=Glycine max OX=3847 GN=100800857 PE=4 SV=1	2	4.61	0.00359503	0.00926846	0.540346	-0.888044
GLYMA_11G117600	K7LP97	RRM domain-containing protein OS=Glycine max OX=3847 GN=GLYMA_11G117600 PE=4 SV=1	6	60.72	0.017926	0.0218326	0.540398	-0.887905
GLYMA_04G078500	I1JUQ4	Uncharacterized protein OS=Glycine max OX=3847 GN=GLYMA_04G078500 PE=4 SV=2	4	95.77	0.000337259	0.00290291	0.541297	-0.885507
100811306	I1K699	AMP-binding domain-containing protein OS=Glycine max OX=3847 GN=100811306 PE=4 SV=1	2	2.49	0.0131641	0.0185167	0.541417	-0.885188
100499921	C6SY73	Ribosomal_L28e domain-containing protein OS=Glycine max OX=3847 GN=100499921 PE=2 SV=1	1	38.89	0.00360716	0.00928433	0.543314	-0.880143
GLYMA_10G064600	I1L959	Protein kinase domain-containing protein OS=Glycine max OX=3847 GN=GLYMA_10G064600 PE=4 SV=1	1	3.17	0.000379156	0.00299981	0.543323	-0.880117
100775472	I1LPL2	60S ribosomal protein L7a OS=Glycine max OX=3847 GN=100775472 PE=3 SV=1	6	103.56	0.00183856	0.00644213	0.54454	-0.87689
100799688	I1LEC4	Tubulin alpha chain OS=Glycine max OX=3847 GN=100799688 PE=3 SV=1	1	127.63	0.000778241	0.00420112	0.545044	-0.875555
100814910	I1K764	Glucose-1-phosphate adenylyltransferase OS=Glycine max OX=3847 GN=100814910 PE=3 SV=1	5	21.76	0.000316519	0.00285006	0.545284	-0.874919
100778289	I1LHM6	Uncharacterized protein OS=Glycine max OX=3847 GN=100778289 PE=3 SV=1	4	11.36	0.000629123	0.00377053	0.54553	-0.874271
100797825	I1LQF6	Uncharacterized protein OS=Glycine max OX=3847 GN=100797825 PE=4 SV=1	1	2.59	0.002688	0.00795503	0.545648	-0.873957
100803006	I1KYF8	40S ribosomal protein S8 OS=Glycine max OX=3847 GN=100803006 PE=3 SV=1	1	61.04	0.00654285	0.0125674	0.545749	-0.873692
100779794	I1KM19	Uncharacterized protein OS=Glycine max OX=3847 GN=100779794 PE=3 SV=2	2	47.86	0.000227607	0.00255465	0.545957	-0.873142
100781364	I1K0C4	AAA domain-containing protein OS=Glycine max OX=3847 GN=100781364 PE=3 SV=1	1	3.41	0.000215477	0.00250267	0.546033	-0.872941
	C6TGQ0	C2H2-type domain-containing protein OS=Glycine max OX=3847 PE=2 SV=1	3	13.09	0.0137269	0.0189452	0.54605	-0.872894
100806519	I1LYU3	Arf-GAP domain-containing protein OS=Glycine max OX=3847 GN=100806519 PE=4 SV=1	2	14.8	0.000236733	0.00259152	0.546305	-0.87222
GLYMA_05G121600	I1K2T1	Uncharacterized protein OS=Glycine max OX=3847 GN=GLYMA_05G121600 PE=3 SV=1	2	4.78	0.000208882	0.00247285	0.547163	-0.869958
GLYMA_15G167400	K7MBV6	Uncharacterized protein OS=Glycine max OX=3847 GN=GLYMA_15G167400 PE=3 SV=1	5	68.38	0.000273988	0.00272485	0.547222	-0.869802
GLYMA_14G219300	I1MC39	Tubulin beta chain OS=Glycine max OX=3847 GN=GLYMA_14G219300 PE=3 SV=1	1	110.4	0.00277601	0.00809205	0.547364	-0.869428
100800747	A0A0R0HSV1	KH type-2 domain-containing protein OS=Glycine max OX=3847 GN=100800747 PE=3 SV=1	1	123.85	0.000602083	0.00368208	0.547611	-0.868777
	C6TKL2	Reticulon-like protein OS=Glycine max OX=3847 PE=2 SV=1	3	28.8	0.00548933	0.0114227	0.549523	-0.863748
100816716	I1J5D7	Fatty acid hydroxylase domain-containing protein OS=Glycine max OX=3847 GN=100816716 PE=3 SV=1	1	16.48	0.000261397	0.00268261	0.549548	-0.863683
GLYMA_04G172900	A0A0R0KFM3	ABC transporter domain-containing protein OS=Glycine max OX=3847 GN=GLYMA_04G172900 PE=3 SV=1	3	19.95	0.018933	0.0224878	0.549915	-0.862718
100798295	A0A0R0F4I8	Uncharacterized protein OS=Glycine max OX=3847 GN=100798295 PE=3 SV=1	14	106.38	0.0158298	0.0204636	0.5509	-0.860137
100816232	A0A0R0F3J1	Pectate_lyase_3 domain-containing protein OS=Glycine max OX=3847 GN=100816232 PE=3 SV=1	1	16.52	0.0382027	0.0340974	0.551	-0.859875
GLYMA_10G151200	I1LB97	Uncharacterized protein OS=Glycine max OX=3847 GN=GLYMA_10G151200 PE=3 SV=1	1	57.69	0.0100323	0.0158591	0.551301	-0.859089
100813342	I1KVR2	Uncharacterized protein OS=Glycine max OX=3847 GN=100813342 PE=3 SV=1	3	83.85	0.000263625	0.00269028	0.551327	-0.859019
100810759	C6TM07	Uncharacterized protein OS=Glycine max OX=3847 GN=100810759 PE=2 SV=1	3	51.66	0.0102109	0.016026	0.551725	-0.857978
100776647	A0A0R4J5Q8	Uncharacterized protein OS=Glycine max OX=3847 GN=100776647 PE=3 SV=1	4	46.67	0.00227713	0.00725582	0.551753	-0.857905
100805957	I1JVU2	60S ribosomal protein L13 OS=Glycine max OX=3847 GN=100805957 PE=3 SV=1	9	51.59	0.00177378	0.00632355	0.551922	-0.857463
100799487	I1MUX8	Beta-fructofuranosidase OS=Glycine max OX=3847 GN=100799487 PE=3 SV=1	5	20.14	0.00302323	0.00845579	0.552119	-0.856948
100786575	I1KTS5	40S ribosomal protein SA OS=Glycine max OX=3847 GN=100786575 PE=3 SV=1	3	29.77	0.000501239	0.00336232	0.552217	-0.856693
100796694	I1L8S1	Uncharacterized protein OS=Glycine max OX=3847 GN=100796694 PE=3 SV=1	5	28.44	8.2306e-05	0.00188163	0.552885	-0.854948
100791227	A0A0R4J2Q0	Uncharacterized protein OS=Glycine max OX=3847 GN=100791227 PE=3 SV=1	2	68.98	0.00591177	0.0119039	0.553534	-0.853256
	C6SXT2	TRASH domain-containing protein OS=Glycine max OX=3847 PE=2 SV=1	1	28.18	0.000604931	0.00369156	0.554557	-0.850593
100784543	K7KN95	Uncharacterized protein OS=Glycine max OX=3847 GN=100784543 PE=3 SV=1	4	17.72	0.00024808	0.00263489	0.554702	-0.850216
100306624	C6T078	Uncharacterized protein OS=Glycine max OX=3847 GN=100306624 PE=2 SV=1	2	27.4	0.000923354	0.00454528	0.555574	-0.847949
GLYMA_05G022200	A0A0R0K0U9	Clp R domain-containing protein OS=Glycine max OX=3847 GN=GLYMA_05G022200 PE=3 SV=1	16	167.56	2.0115e-05	0.00111818	0.556193	-0.846344
100814831	I1L8E9	Dolichyl-diphosphooligosaccharide--protein glycosyltransferase subunit 2 OS=Glycine max OX=3847 GN=100814831 PE=3 SV=1	2	25.55	0.0183545	0.0221142	0.556337	-0.845969
GLYMA_07G043800	A0A0R0IZE4	40S ribosomal protein SA OS=Glycine max OX=3847 GN=GLYMA_07G043800 PE=3 SV=1	7	81.13	0.0021233	0.00696692	0.556599	-0.845289
	C6T6T0	Ribosomal_L18e/L15P domain-containing protein OS=Glycine max OX=3847 PE=2 SV=1	2	15.7	0.000436643	0.00318191	0.556997	-0.844259
GLYMA_14G010300	K7M4A3	Aa_trans domain-containing protein OS=Glycine max OX=3847 GN=GLYMA_14G010300 PE=3 SV=1	1	2.82	0.00709319	0.0131056	0.557693	-0.842457
100818291	I1MJ23	Uncharacterized protein OS=Glycine max OX=3847 GN=100818291 PE=4 SV=1	6	19.19	7.64396e-07	0.000330173	0.557829	-0.842104
100788421	K7MS29	PPDK_N domain-containing protein OS=Glycine max OX=3847 GN=100788421 PE=3 SV=1	4	116.48	0.0160214	0.020595	0.557946	-0.841804
100789909	I1M2V7	Uncharacterized protein OS=Glycine max OX=3847 GN=100789909 PE=4 SV=1	1	38.76	0.0055693	0.0115163	0.558161	-0.841246
100780392	I1MZW3	E1 ubiquitin-activating enzyme OS=Glycine max OX=3847 GN=100780392 PE=3 SV=2	8	117.41	0.0457203	0.0380126	0.558432	-0.840547
100811793	I1JMC1	MLO-like protein OS=Glycine max OX=3847 GN=100811793 PE=3 SV=1	2	9.35	0.00127258	0.00531106	0.558593	-0.840131
GLYMA_11G246600	I1LNC8	SHSP domain-containing protein OS=Glycine max OX=3847 GN=GLYMA_11G246600 PE=3 SV=1	7	28.32	0.00242721	0.00752333	0.559482	-0.837837
100811899	I1KSR4	Uncharacterized protein OS=Glycine max OX=3847 GN=100811899 PE=3 SV=2	1	6.05	0.048108	0.0392098	0.559973	-0.836571
100813818	I1NDN1	Uncharacterized protein OS=Glycine max OX=3847 GN=100813818 PE=3 SV=2	1	2.97	0.000388489	0.00303071	0.55998	-0.836553
100812935	C6SXG1	SHSP domain-containing protein OS=Glycine max OX=3847 GN=100812935 PE=2 SV=1	1	79.82	0.0150727	0.0199294	0.560268	-0.83581
100796266	A0A0R0G0M9	ATP citrate synthase OS=Glycine max OX=3847 GN=100796266 PE=4 SV=1	12	91.78	0.015329	0.020113	0.560705	-0.834686
GLYMA_19G129500	A0A0R0EML8	UBA domain-containing protein OS=Glycine max OX=3847 GN=GLYMA_19G129500 PE=4 SV=1	1	2.28	7.81087e-05	0.00185207	0.56088	-0.834237
GMN56	Q39891	Probable 2-isopropylmalate synthase OS=Glycine max OX=3847 GN=GMN56 PE=2 SV=1	15	97.6	0.0285458	0.0285754	0.561965	-0.831449
100811720	I1KTK0	Ribosomal_L6e_N domain-containing protein OS=Glycine max OX=3847 GN=100811720 PE=3 SV=1	4	75.96	0.000935291	0.00457154	0.562462	-0.830174
100779713	I1LKP2	Nicalin OS=Glycine max OX=3847 GN=100779713 PE=3 SV=1	1	18.68	0.000545279	0.00349365	0.562968	-0.828876
100794481	I1KBV2	Ribonuclease OS=Glycine max OX=3847 GN=100794481 PE=4 SV=1	5	161.1	0.0358707	0.0328032	0.563308	-0.828003
GLYMA_05G209200	A0A0R0K6W2	Uncharacterized protein OS=Glycine max OX=3847 GN=GLYMA_05G209200 PE=3 SV=1	7	100.39	0.0439328	0.0370843	0.56334	-0.827922
100305502	I1N254	4F5 domain-containing protein OS=Glycine max OX=3847 GN=100305502 PE=3 SV=1	2	25.52	0.00421971	0.010046	0.563509	-0.827489
100796037	K7N3S3	60S ribosomal protein L36 OS=Glycine max OX=3847 GN=100796037 PE=3 SV=1	2	17.5	0.00251876	0.00767945	0.564213	-0.825687
100775989	K7LRU0	Uncharacterized protein OS=Glycine max OX=3847 GN=100775989 PE=3 SV=1	5	21.02	0.0073728	0.0133822	0.564384	-0.825251
100805730	I1LCV9	Carboxypeptidase OS=Glycine max OX=3847 GN=100805730 PE=3 SV=1	8	42.5	1.67637e-05	0.00101864	0.564955	-0.823792
PDIS-2	E3W9C1	Protein disulfide-isomerase OS=Glycine max OX=3847 GN=PDIS-2 PE=2 SV=1	7	52.1	1.67989e-05	0.00101978	0.565147	-0.823301
100801928	K7KW69	RRM domain-containing protein OS=Glycine max OX=3847 GN=100801928 PE=4 SV=1	1	3.15	0.0066778	0.0127014	0.565248	-0.823044
100785885	I1MI49	Uncharacterized protein OS=Glycine max OX=3847 GN=100785885 PE=4 SV=1	1	20.17	0.00138156	0.00551695	0.565551	-0.82227
100807073	C6T9X4	Uncharacterized protein OS=Glycine max OX=3847 GN=100807073 PE=2 SV=1	2	19.39	0.00294457	0.0083433	0.5661	-0.820872
GLYMA_04G007300	I1JSI1	Amidophosphoribosyltransferase OS=Glycine max OX=3847 GN=GLYMA_04G007300 PE=3 SV=1	11	135.49	0.00890151	0.0148135	0.566124	-0.82081
100809843	A0A0R0F1Z6	Uncharacterized protein OS=Glycine max OX=3847 GN=100809843 PE=4 SV=1	1	2.24	0.0136662	0.0188998	0.566133	-0.820786
100527275	C6T3U6	Ribosomal protein L19 OS=Glycine max OX=3847 GN=100527275 PE=2 SV=1	2	42.18	0.00112795	0.00500875	0.566444	-0.819994
100306198	I1LFN9	SWIB domain-containing protein OS=Glycine max OX=3847 GN=100306198 PE=4 SV=1	4	13.69	0.014878	0.0197881	0.566674	-0.819408
100819842	I1JT49	Uncharacterized protein OS=Glycine max OX=3847 GN=100819842 PE=4 SV=1	1	20.02	0.0151502	0.0199852	0.567211	-0.818042
100499720	C6SVV1	TRASH domain-containing protein OS=Glycine max OX=3847 GN=100499720 PE=2 SV=1	2	22.92	0.00152196	0.00582278	0.567294	-0.81783
100783380	A0A0R0GH92	Uncharacterized protein OS=Glycine max OX=3847 GN=100783380 PE=3 SV=1	7	101.49	0.0320226	0.0305223	0.567986	-0.816072
106794116	I1KB01	Uncharacterized protein OS=Glycine max OX=3847 GN=106794116 PE=4 SV=1	2	29.12	0.0284388	0.0285133	0.568358	-0.815129
100798433	I1L4S8	Uncharacterized protein OS=Glycine max OX=3847 GN=100798433 PE=4 SV=1	1	2.28	0.0133812	0.0186839	0.5684	-0.815021
100305671	C6SW56	Uncharacterized protein OS=Glycine max OX=3847 GN=100305671 PE=2 SV=1	2	34.17	0.0286308	0.0286245	0.568716	-0.814219
GLYMA_04G084300	A0A368ULH4	Uncharacterized protein OS=Glycine max OX=3847 GN=GLYMA_04G084300 PE=4 SV=1	4	10.12	0.000721681	0.00404826	0.568788	-0.814037
GLYMA_01G069200	A0A0R0L7U5	S10_plectin domain-containing protein OS=Glycine max OX=3847 GN=GLYMA_01G069200 PE=4 SV=1	1	4.66	0.00175111	0.00628112	0.568917	-0.813711
GLYMA_19G211800	I1NB76	Ribosomal_L18e/L15P domain-containing protein OS=Glycine max OX=3847 GN=GLYMA_19G211800 PE=3 SV=1	2	24.77	9.01543e-05	0.00193686	0.569415	-0.812448
100791603	I1JPP3	Uncharacterized protein OS=Glycine max OX=3847 GN=100791603 PE=4 SV=1	1	198.43	0.0110605	0.0167892	0.569494	-0.812247
100795694	I1K5J8	Uncharacterized protein OS=Glycine max OX=3847 GN=100795694 PE=3 SV=1	9	45.41	7.51317e-05	0.0018343	0.569942	-0.811114
100779608	I1M860	TOG domain-containing protein OS=Glycine max OX=3847 GN=100779608 PE=4 SV=1	1	7.38	0.00150549	0.0057876	0.570352	-0.810074
100813170	C6T968	40S ribosomal protein S8 OS=Glycine max OX=3847 GN=100813170 PE=2 SV=1	1	60.41	0.000143889	0.00219219	0.570737	-0.809101
GLYMA_01G055800	K7K210	Jiv90 domain-containing protein OS=Glycine max OX=3847 GN=GLYMA_01G055800 PE=4 SV=1	1	1.93	0.0356742	0.0326911	0.57084	-0.808842
100778670	I1NHI7	VHS domain-containing protein OS=Glycine max OX=3847 GN=100778670 PE=4 SV=2	1	3.13	0.00448632	0.010352	0.571708	-0.80665
100802675	I1KXC2	PPDK_N domain-containing protein OS=Glycine max OX=3847 GN=100802675 PE=3 SV=1	1	104.5	0.0211864	0.0239214	0.572062	-0.805757
100793313	I1MKT8	Glycosyltransferase OS=Glycine max OX=3847 GN=100793313 PE=2 SV=1	1	6.07	0.000775312	0.00419348	0.572208	-0.805389
	C6T5S2	Ribosomal_L18e/L15P domain-containing protein OS=Glycine max OX=3847 PE=2 SV=1	3	18.06	0.000495243	0.00334675	0.572554	-0.804517
100800098	A0A0R0JY56	Uncharacterized protein OS=Glycine max OX=3847 GN=100800098 PE=4 SV=1	5	32.65	0.000365317	0.0029674	0.573359	-0.802489
GLYMA_08G017500	I1KPE7	S10_plectin domain-containing protein OS=Glycine max OX=3847 GN=GLYMA_08G017500 PE=4 SV=1	2	39.67	0.000311573	0.00283673	0.573547	-0.802016
100800463	C6TBI4	Uncharacterized protein OS=Glycine max OX=3847 GN=100800463 PE=2 SV=1	2	22.27	0.00472109	0.0106063	0.573715	-0.801595
GLYMA_13G176000	A0A0R0GPZ3	SHSP domain-containing protein OS=Glycine max OX=3847 GN=GLYMA_13G176000 PE=3 SV=1	2	36.28	0.00403077	0.0098171	0.573731	-0.801553
100787572	I1JYJ4	Uncharacterized protein OS=Glycine max OX=3847 GN=100787572 PE=4 SV=1	2	28.03	1.96748e-05	0.00110608	0.575509	-0.797091
100797925	I1KZW7	Pyrophosphate--fructose 6-phosphate 1-phosphotransferase subunit beta OS=Glycine max OX=3847 GN=100797925 PE=3 SV=1	6	76.82	0.00265821	0.00790771	0.575602	-0.796856
100306046	C6SXR1	Usp domain-containing protein OS=Glycine max OX=3847 GN=100306046 PE=2 SV=1	1	1.9	0.00477636	0.0106642	0.576194	-0.795374
100815244	I1KAP8	PABS domain-containing protein OS=Glycine max OX=3847 GN=100815244 PE=3 SV=1	3	27.16	0.00869838	0.0146139	0.576559	-0.794459
GLYMA_13G214600	I1M1B6	Acyl carrier protein OS=Glycine max OX=3847 GN=GLYMA_13G214600 PE=3 SV=1	3	22.41	0.00824565	0.0141903	0.577428	-0.792287
100813743	I1JI35	Uncharacterized protein OS=Glycine max OX=3847 GN=100813743 PE=4 SV=1	2	41.22	0.0222772	0.0246284	0.577708	-0.791587
100819289	I1N610	Procollagen-proline 4-dioxygenase OS=Glycine max OX=3847 GN=100819289 PE=3 SV=1	2	15.49	0.0013588	0.00547544	0.577987	-0.79089
100805860	I1MNP0	Aspartate kinase OS=Glycine max OX=3847 GN=100805860 PE=4 SV=2	4	20.37	0.00593295	0.0119272	0.578133	-0.790528
100789480	I1LE85	Uncharacterized protein OS=Glycine max OX=3847 GN=100789480 PE=3 SV=1	2	17.47	0.00287183	0.00823663	0.57878	-0.788913
100805668	A0A0R4J3V8	Uncharacterized protein OS=Glycine max OX=3847 GN=100805668 PE=3 SV=1	4	12.84	0.00159188	0.00596841	0.579018	-0.788321
100782913	A0A0R0FNQ0	Protein kinase domain-containing protein OS=Glycine max OX=3847 GN=100782913 PE=3 SV=1	16	75.42	0.00166556	0.00611622	0.579252	-0.787736
100809008	K7LXB2	SHSP domain-containing protein OS=Glycine max OX=3847 GN=100809008 PE=3 SV=1	1	7.4	0.0225213	0.0247947	0.579349	-0.787495
100793207	K7KLQ5	Uncharacterized protein OS=Glycine max OX=3847 GN=100793207 PE=4 SV=1	1	2.34	0.0112647	0.0169652	0.57948	-0.787168
100527228	C6T3P3	Calcyclin-binding protein OS=Glycine max OX=3847 GN=100527228 PE=2 SV=1	13	71.94	0.0246733	0.0262029	0.579722	-0.786567
100814402	I1MFN6	Uncharacterized protein OS=Glycine max OX=3847 GN=100814402 PE=4 SV=1	1	84.76	0.0272557	0.0278138	0.579884	-0.786165
100784999	I1MH23	Uncharacterized protein OS=Glycine max OX=3847 GN=100784999 PE=3 SV=2	2	7.11	0.000211286	0.00248386	0.579999	-0.785877
GLYMA_19G259800	K7N0E2	Uncharacterized protein OS=Glycine max OX=3847 GN=GLYMA_19G259800 PE=3 SV=1	3	30.69	0.00279809	0.00812578	0.580175	-0.78544
100814443	A0A0R0IAN5	MLO-like protein OS=Glycine max OX=3847 GN=100814443 PE=3 SV=1	1	2.3	0.000516379	0.00340061	0.580737	-0.784044
100305912	C6SX50	Uncharacterized protein OS=Glycine max OX=3847 GN=100305912 PE=2 SV=1	1	47.31	0.000285237	0.00276045	0.580762	-0.78398
Gm	A0A762	Calreticulin OS=Glycine max OX=3847 GN=Gm crt-1 PE=2 SV=1	6	147.19	0.0303128	0.0295727	0.58116	-0.782993
100775641	I1LVA7	Uncharacterized protein OS=Glycine max OX=3847 GN=100775641 PE=4 SV=1	1	37.38	0.0052013	0.0110867	0.58193	-0.781082
100499963	I1M5E1	Ribosomal_L28e domain-containing protein OS=Glycine max OX=3847 GN=100499963 PE=3 SV=1	6	45.49	0.00124497	0.00525593	0.582013	-0.780877
100814638	I1LD04	Dolichyl-diphosphooligosaccharide--protein glycosyltransferase subunit 1 OS=Glycine max OX=3847 GN=100814638 PE=3 SV=1	8	24.52	0.030465	0.0296562	0.582318	-0.780122
100795220	A0A0R4J5K4	40S ribosomal protein S4 OS=Glycine max OX=3847 GN=100795220 PE=3 SV=1	3	82.32	0.0119049	0.0174995	0.582812	-0.778897
100804915	I1LY84	Uncharacterized protein OS=Glycine max OX=3847 GN=100804915 PE=3 SV=1	2	35.86	0.0478156	0.0390657	0.583327	-0.777622
100785130	I1KAV1	Importin N-terminal domain-containing protein OS=Glycine max OX=3847 GN=100785130 PE=4 SV=1	6	71.45	0.00599518	0.0119952	0.583667	-0.776782
100779284	I1KP58	DEK_C domain-containing protein OS=Glycine max OX=3847 GN=100779284 PE=4 SV=1	3	21.11	0.041158	0.0356511	0.584018	-0.775916
100793494	I1JD52	CCT-theta OS=Glycine max OX=3847 GN=100793494 PE=3 SV=1	2	71.51	0.0107056	0.0164765	0.58469	-0.774257
100779976	I1MC32	HATPase_c domain-containing protein OS=Glycine max OX=3847 GN=100779976 PE=3 SV=1	5	258.97	0.0116925	0.0173251	0.584724	-0.774172
100306130	K7L9M7	Uncharacterized protein OS=Glycine max OX=3847 GN=100306130 PE=4 SV=1	2	5.96	0.0127918	0.0182243	0.58477	-0.774059
100793757	K7KHT8	Glucose-1-phosphate adenylyltransferase OS=Glycine max OX=3847 GN=100793757 PE=3 SV=1	2	6.89	0.010152	0.0159712	0.584829	-0.773914
GLYMA_05G152000	I1K3S5	Adenosylhomocysteinase OS=Glycine max OX=3847 GN=GLYMA_05G152000 PE=3 SV=1	4	150.34	0.0393774	0.0347262	0.585269	-0.772829
GLYMA_10G258500	A0A0R0I6D2	Uncharacterized protein OS=Glycine max OX=3847 GN=GLYMA_10G258500 PE=3 SV=1	1	4.94	0.000183315	0.00234554	0.585286	-0.772787
100788090	I1LMN5	Uncharacterized protein OS=Glycine max OX=3847 GN=100788090 PE=3 SV=1	12	50.17	0.000730856	0.00407386	0.585451	-0.772381
100812147	I1JN08	Uncharacterized protein OS=Glycine max OX=3847 GN=100812147 PE=3 SV=1	4	11.47	0.0170457	0.0212733	0.585603	-0.772006
100797278	K7M173	Uncharacterized protein OS=Glycine max OX=3847 GN=100797278 PE=4 SV=1	28	171.7	0.0195076	0.022865	0.585721	-0.771715
100790183	C6TM45	Fatty acid hydroxylase domain-containing protein OS=Glycine max OX=3847 GN=100790183 PE=2 SV=1	1	16.01	0.0183165	0.0220893	0.585757	-0.771625
GLYMA_05G238000	A0A0R0K869	40S ribosomal protein S7 OS=Glycine max OX=3847 GN=GLYMA_05G238000 PE=3 SV=1	3	25.99	0.000435227	0.00317775	0.58637	-0.770116
100804369	C6TID0	Uncharacterized protein OS=Glycine max OX=3847 GN=100804369 PE=2 SV=1	2	7.18	0.0152518	0.0200579	0.586592	-0.76957
100816441	I1LG07	RING-type domain-containing protein OS=Glycine max OX=3847 GN=100816441 PE=4 SV=1	1	10.02	2.48012e-05	0.00123673	0.586654	-0.769418
GLYMA_03G211000	A0A0R0KSG7	Ribosomal protein L19 OS=Glycine max OX=3847 GN=GLYMA_03G211000 PE=3 SV=1	2	44.34	0.00391519	0.00967613	0.587541	-0.767238
GLYMA_14G182100	I1MB07	NADPH--cytochrome P450 reductase OS=Glycine max OX=3847 GN=GLYMA_14G182100 PE=3 SV=1	5	43.07	0.00597956	0.0119782	0.587575	-0.767155
100781382	I1K7B2	DUF3456 domain-containing protein OS=Glycine max OX=3847 GN=100781382 PE=4 SV=1	8	47.55	0.0109102	0.0166578	0.588203	-0.765615
GLYMA_13G236900	K7M1I4	Uncharacterized protein OS=Glycine max OX=3847 GN=GLYMA_13G236900 PE=4 SV=1	1	1.99	0.00285526	0.00821196	0.588353	-0.765246
100787300	I1KSR1	Transmembrane 9 superfamily member OS=Glycine max OX=3847 GN=100787300 PE=3 SV=1	1	35.19	0.0400267	0.0350674	0.588555	-0.764752
GLYMA_18G291100	K7MVE2	Dolichyl-phosphate beta-glucosyltransferase OS=Glycine max OX=3847 GN=GLYMA_18G291100 PE=3 SV=1	1	2.65	0.0211885	0.0239226	0.588969	-0.763736
100805338	I1J7I7	Uncharacterized protein OS=Glycine max OX=3847 GN=100805338 PE=3 SV=1	2	7.15	0.00189074	0.00653513	0.589242	-0.763068
100779711	I1JK05	Eukaryotic translation initiation factor 3 subunit B OS=Glycine max OX=3847 GN=100779711 PE=3 SV=1	9	52.58	0.0103506	0.0161551	0.589267	-0.763007
100306174	C6SYA5	60S ribosomal protein L18a OS=Glycine max OX=3847 GN=100306174 PE=2 SV=1	4	32.62	0.0235344	0.0254703	0.590137	-0.760878
100793525	K7LLC9	J domain-containing protein OS=Glycine max OX=3847 GN=100793525 PE=4 SV=1	3	7.78	0.000845021	0.00436741	0.590216	-0.760684
100811997	I1NF03	Calreticulin OS=Glycine max OX=3847 GN=100811997 PE=3 SV=1	5	142.35	0.0495217	0.0398967	0.590667	-0.759582
100803086	I1JL32	CASP-like protein OS=Glycine max OX=3847 GN=100803086 PE=3 SV=1	6	34.35	0.00198806	0.00670729	0.590697	-0.759511
100794780	I1LKU1	CCT-beta OS=Glycine max OX=3847 GN=100794780 PE=3 SV=1	1	132.81	0.00105374	0.00484305	0.591599	-0.757308
100805203	I1JQD9	Eukaryotic translation initiation factor 3 subunit C OS=Glycine max OX=3847 GN=100805203 PE=3 SV=1	7	64.15	8.75913e-05	0.00191957	0.592306	-0.755585
100798296	A0A0R0I5R7	Uncharacterized protein OS=Glycine max OX=3847 GN=100798296 PE=4 SV=1	2	15.64	0.000786182	0.00422166	0.592319	-0.755554
100808168	I1MMV8	Uncharacterized protein OS=Glycine max OX=3847 GN=100808168 PE=4 SV=1	1	2.83	0.000232329	0.00257396	0.592479	-0.755164
100807224	I1M2L8	Glycosyltransferase OS=Glycine max OX=3847 GN=100807224 PE=3 SV=1	2	5.53	0.00428714	0.0101252	0.592501	-0.755111
100814885	I1LQ61	1-acylglycerol-3-phosphate O-acyltransferase OS=Glycine max OX=3847 GN=100814885 PE=3 SV=1	1	2.86	0.0369348	0.0334015	0.592602	-0.754865
100779969	A0A0R0GA14	SHSP domain-containing protein OS=Glycine max OX=3847 GN=100779969 PE=3 SV=1	4	37.44	0.00491596	0.0108074	0.593055	-0.753761
accA-2	Q39833	Acetyl-CoA carboxytransferase OS=Glycine max OX=3847 GN=accA-2 PE=2 SV=1	5	86.37	0.000653655	0.00384778	0.59333	-0.753094
GLYMA_11G115400	I1LJB4	40S ribosomal protein S25 OS=Glycine max OX=3847 GN=GLYMA_11G115400 PE=3 SV=2	1	30.95	0.012799	0.0182301	0.594115	-0.751185
100779056	I1LQ66	NAD(P)-bd_dom domain-containing protein OS=Glycine max OX=3847 GN=100779056 PE=4 SV=1	1	2.5	0.019689	0.0229821	0.594551	-0.750128
GLYMA_13G189800	A0A0R0GYY6	Abhydrolase_3 domain-containing protein OS=Glycine max OX=3847 GN=GLYMA_13G189800 PE=4 SV=1	3	12.55	0.00509202	0.0109818	0.594814	-0.74949
GLYMA_02G195500	A0A368UII8	RNA helicase OS=Glycine max OX=3847 GN=GLYMA_02G195500 PE=4 SV=1	1	2.05	0.0479141	0.0391143	0.59503	-0.748965
100777211	I1LCJ8	DOG1 domain-containing protein OS=Glycine max OX=3847 GN=100777211 PE=4 SV=1	1	1.94	0.00488971	0.0107808	0.595511	-0.747799
GLYMA_20G065900	A0A0R0EJN3	Uncharacterized protein OS=Glycine max OX=3847 GN=GLYMA_20G065900 PE=4 SV=1	1	13.37	0.0109592	0.0167008	0.595699	-0.747345
100785356	K7L6N1	Ribosomal_L6e_N domain-containing protein OS=Glycine max OX=3847 GN=100785356 PE=3 SV=1	2	70.83	0.000497089	0.00335157	0.595983	-0.746658
	C6TMT8	Uncharacterized protein OS=Glycine max OX=3847 PE=2 SV=1	3	11.22	0.0330951	0.0311771	0.596493	-0.745424
100813906	I1MUM8	Malate synthase OS=Glycine max OX=3847 GN=100813906 PE=3 SV=1	4	63.63	0.035688	0.032699	0.597079	-0.744007
GLYMA_03G239600	I1JRE6	Signal peptidase complex subunit 3 OS=Glycine max OX=3847 GN=GLYMA_03G239600 PE=3 SV=1	1	10.69	0.00506831	0.0109587	0.597416	-0.743192
100779362	I1LK73	50S ribosomal protein L23, chloroplastic OS=Glycine max OX=3847 GN=100779362 PE=3 SV=1	1	45.49	0.00370222	0.00940853	0.598103	-0.741534
GLYMA_17G186800	A0A0R0FQB9	Valyl-tRNA synthetase OS=Glycine max OX=3847 GN=GLYMA_17G186800 PE=4 SV=1	1	3.26	0.0212676	0.023971	0.598189	-0.741327
100784356	K7LHW9	Uncharacterized protein OS=Glycine max OX=3847 GN=100784356 PE=3 SV=1	1	36.51	0.0313296	0.0301238	0.598857	-0.739716
100804776	I1KSX0	Uncharacterized protein OS=Glycine max OX=3847 GN=100804776 PE=4 SV=1	3	13.68	0.000585188	0.00362638	0.598898	-0.739618
100816053	I1JE17	Glycosyltransferase OS=Glycine max OX=3847 GN=100816053 PE=3 SV=1	7	26.73	0.0007447	0.00411189	0.599049	-0.739254
100790163	I1K0H2	Ribosomal_S13_N domain-containing protein OS=Glycine max OX=3847 GN=100790163 PE=3 SV=1	7	55.64	0.00123251	0.00523063	0.599476	-0.738225
GLYMA_08G107700	A0A0R0IK45	Protein kinase domain-containing protein OS=Glycine max OX=3847 GN=GLYMA_08G107700 PE=3 SV=1	3	55.88	0.000632872	0.00378252	0.600049	-0.736848
100780658	A0A0R0K5W0	Myb-like domain-containing protein OS=Glycine max OX=3847 GN=100780658 PE=4 SV=1	3	12.18	0.00849323	0.0144084	0.600673	-0.735348
100306508	K7MTZ5	Uncharacterized protein OS=Glycine max OX=3847 GN=100306508 PE=4 SV=1	2	8.85	0.00615513	0.0121672	0.600735	-0.735199
100800535	I1KUN9	Transmembrane 9 superfamily member OS=Glycine max OX=3847 GN=100800535 PE=3 SV=1	9	51.5	0.0498095	0.0400423	0.600801	-0.735041
GLYMA_18G284900	A0A0R0F5K2	BAG domain-containing protein OS=Glycine max OX=3847 GN=GLYMA_18G284900 PE=4 SV=1	1	8.47	0.0408663	0.0355019	0.601619	-0.733077
100527334	A0A0R0G9N7	Uncharacterized protein OS=Glycine max OX=3847 GN=100527334 PE=4 SV=1	3	12.79	0.0048258	0.0107154	0.602127	-0.731861
100800085	I1JXR7	Exostosin domain-containing protein OS=Glycine max OX=3847 GN=100800085 PE=3 SV=1	1	3.53	0.00506557	0.010956	0.602452	-0.731083
100784481	I1KYS8	Translocation protein SEC62 OS=Glycine max OX=3847 GN=100784481 PE=3 SV=1	3	6.17	7.75263e-05	0.00184868	0.602539	-0.730874
100798151	K7MVR5	Methionine aminopeptidase 2 OS=Glycine max OX=3847 GN=100798151 PE=3 SV=1	2	11.41	0.000674724	0.00391195	0.602824	-0.730191
100817659	K7K5S3	Ribosomal_L14e domain-containing protein OS=Glycine max OX=3847 GN=100817659 PE=3 SV=1	1	35.08	0.00421804	0.010044	0.603314	-0.729019
GLYMA_01G046000	I1J5P4	Delta8-sphingolipid desaturase 1 OS=Glycine max OX=3847 GN=GLYMA_01G046000 PE=4 SV=1	3	12.05	0.0435609	0.0368876	0.603664	-0.728181
100797408	K7KEE6	Uncharacterized protein OS=Glycine max OX=3847 GN=100797408 PE=3 SV=1	1	2.59	0.000980981	0.00466947	0.603667	-0.728174
100788329	A0A0R0JFH6	AAA domain-containing protein OS=Glycine max OX=3847 GN=100788329 PE=3 SV=1	3	8.82	0.00571347	0.011682	0.603686	-0.728129
100785668	I1M3C1	Ribosomal_L18_c domain-containing protein OS=Glycine max OX=3847 GN=100785668 PE=3 SV=1	2	87.99	0.000220236	0.00252349	0.604063	-0.727229
100305588	C6SVS0	Phytocyanin domain-containing protein OS=Glycine max OX=3847 GN=100305588 PE=2 SV=1	1	5.96	0.0290857	0.0288856	0.604234	-0.726821
100786533	I1K9A0	Eukaryotic translation initiation factor 3 subunit L OS=Glycine max OX=3847 GN=100786533 PE=3 SV=1	8	38.88	0.0126286	0.0180938	0.604325	-0.726604
100805924	C6TP11	acidPPc domain-containing protein OS=Glycine max OX=3847 GN=100805924 PE=2 SV=1	2	24.14	0.00189255	0.00653832	0.604379	-0.726475
100803099	I1JUS4	Uncharacterized protein OS=Glycine max OX=3847 GN=100803099 PE=4 SV=1	5	22.38	0.00193783	0.00661692	0.604759	-0.725567
100778404	I1MKT0	Uncharacterized protein OS=Glycine max OX=3847 GN=100778404 PE=3 SV=1	1	26.87	0.00814981	0.0141057	0.604832	-0.725394
	C6T0H2	Uncharacterized protein OS=Glycine max OX=3847 PE=2 SV=1	1	15.28	0.000869332	0.00442448	0.605019	-0.724948
	C6SW79	40S ribosomal protein S12 OS=Glycine max OX=3847 PE=2 SV=1	1	74.6	0.00324778	0.00879085	0.605289	-0.724304
100802143	I1MQD0	T-complex protein 1 subunit gamma OS=Glycine max OX=3847 GN=100802143 PE=3 SV=1	2	149.32	0.00116992	0.00509938	0.605747	-0.723214
GLYMA_08G211100	I1KVC8	VOC domain-containing protein OS=Glycine max OX=3847 GN=GLYMA_08G211100 PE=4 SV=1	1	3.1	0.00246794	0.00759342	0.605774	-0.723148
100780452	I1LUW6	Arf-GAP domain-containing protein OS=Glycine max OX=3847 GN=100780452 PE=4 SV=1	1	12.76	0.0109243	0.0166702	0.605917	-0.722808
100787375	C6TA03	Cytokinin riboside 5'-monophosphate phosphoribohydrolase OS=Glycine max OX=3847 GN=100787375 PE=2 SV=1	1	3.42	0.0196814	0.0229772	0.605994	-0.722625
100817648	I1JEL2	MFS domain-containing protein OS=Glycine max OX=3847 GN=100817648 PE=3 SV=2	4	15.86	0.00943491	0.0153201	0.606101	-0.722369
547637	I1MQS6	EF1Bgamma class glutathione S-transferase OS=Glycine max OX=3847 GN=547637 PE=2 SV=1	1	37.38	0.0450779	0.0376822	0.606169	-0.722207
100803796	I1JPD4	Eukaryotic translation initiation factor 3 subunit A OS=Glycine max OX=3847 GN=100803796 PE=3 SV=1	5	96.46	0.00692329	0.0129393	0.607064	-0.720078
100779791	I1M7B9	CCT-eta OS=Glycine max OX=3847 GN=100779791 PE=3 SV=1	3	136	0.000689884	0.00395695	0.607599	-0.718808
	C6T548	Uncharacterized protein OS=Glycine max OX=3847 PE=2 SV=1	1	2.97	5.31868e-06	0.00067949	0.607714	-0.718536
100801792	A0A0R0L9T9	40S ribosomal protein S4 OS=Glycine max OX=3847 GN=100801792 PE=3 SV=1	1	74.86	6.62522e-05	0.00177443	0.608532	-0.716596
GLYMA_11G110400	K7LP48	BZIP domain-containing protein OS=Glycine max OX=3847 GN=GLYMA_11G110400 PE=4 SV=1	3	18.22	0.0495685	0.0399204	0.608888	-0.715752
GLYMA_08G196500	I1KUX8	Ribosomal_L28e domain-containing protein OS=Glycine max OX=3847 GN=GLYMA_08G196500 PE=3 SV=1	1	35.28	0.00126754	0.00530111	0.609223	-0.714958
100499916	I1MF78	Acyl carrier protein OS=Glycine max OX=3847 GN=100499916 PE=3 SV=1	3	21.44	0.0458491	0.0380783	0.609484	-0.714339
GLYMA_04G226900	I1JYG3	Uncharacterized protein OS=Glycine max OX=3847 GN=GLYMA_04G226900 PE=3 SV=1	5	71.95	0.000335911	0.00289962	0.609554	-0.714174
100791226	A0A0R4J5P6	Uncharacterized protein OS=Glycine max OX=3847 GN=100791226 PE=4 SV=1	1	25.25	0.00188041	0.00651693	0.609582	-0.714108
100799491	I1L5Z6	Cysteine dioxygenase OS=Glycine max OX=3847 GN=100799491 PE=3 SV=1	2	14.22	5.41478e-05	0.00167124	0.610442	-0.712073
100803896	I1MDD7	Uncharacterized protein OS=Glycine max OX=3847 GN=100803896 PE=3 SV=1	1	15.87	0.040546	0.035337	0.610513	-0.711906
GLYMA_10G245200	I1LE22	40S ribosomal protein S3a OS=Glycine max OX=3847 GN=GLYMA_10G245200 PE=3 SV=1	1	96.16	0.00198678	0.00670475	0.610809	-0.711207
100787559	I1LLJ4	Uncharacterized protein OS=Glycine max OX=3847 GN=100787559 PE=3 SV=2	2	10.48	0.00373271	0.00944777	0.611127	-0.710456
100800563	I1JDW6	Methionine aminopeptidase OS=Glycine max OX=3847 GN=100800563 PE=3 SV=1	2	10.11	0.0069695	0.0129849	0.611187	-0.710315
100792856	I1LG49	Peptidylprolyl isomerase OS=Glycine max OX=3847 GN=100792856 PE=4 SV=1	4	13.57	0.00362493	0.00930763	0.611423	-0.709758
100787024	K7MZ77	Uncharacterized protein OS=Glycine max OX=3847 GN=100787024 PE=3 SV=1	3	21.9	0.0127077	0.0181572	0.611704	-0.709095
GLYMA_11G120300	I1LJG4	Dolichyl-diphosphooligosaccharide--protein glycosyltransferase 48 kDa subunit OS=Glycine max OX=3847 GN=GLYMA_11G120300 PE=3 SV=1	3	30.93	0.0311923	0.0300504	0.611727	-0.709041
100798129	I1LIY3	Uncharacterized protein OS=Glycine max OX=3847 GN=100798129 PE=4 SV=1	7	49.41	0.0097698	0.0156258	0.612264	-0.707774
GLYMA_04G084400	A0A0R0K5W4	Uncharacterized protein OS=Glycine max OX=3847 GN=GLYMA_04G084400 PE=4 SV=1	1	2.07	0.0270802	0.0277079	0.612377	-0.707508
100788423	I1LE83	CRIB domain-containing protein OS=Glycine max OX=3847 GN=100788423 PE=4 SV=1	1	3.15	0.0241426	0.025865	0.612391	-0.707476
GLYMA_03G260900	I1JS37	Uncharacterized protein OS=Glycine max OX=3847 GN=GLYMA_03G260900 PE=3 SV=1	2	13.94	0.0162157	0.0207267	0.612439	-0.707361
100803962	I1N4I6	UDP-glucose 6-dehydrogenase OS=Glycine max OX=3847 GN=100803962 PE=3 SV=1	10	116.78	0.00955602	0.0154317	0.613179	-0.705619
100797625	I1JXQ3	Uncharacterized protein OS=Glycine max OX=3847 GN=100797625 PE=3 SV=1	3	50.77	6.91519e-06	0.000733514	0.613314	-0.705301
100782933	I1N4C1	Uncharacterized protein OS=Glycine max OX=3847 GN=100782933 PE=3 SV=1	3	12.66	0.000106618	0.00203353	0.613522	-0.704813
100811636	C6T0H9	Uncharacterized protein OS=Glycine max OX=3847 GN=100811636 PE=2 SV=1	6	58.61	0.000156451	0.00223445	0.613552	-0.704742
100781150	A0A0R0KIE3	Post-GPI attachment to proteins factor 3 OS=Glycine max OX=3847 GN=100781150 PE=3 SV=1	1	2.17	0.0119816	0.0175618	0.614365	-0.702832
100818986	C6TE19	Alba domain-containing protein OS=Glycine max OX=3847 GN=100818986 PE=2 SV=1	4	18.05	0.019722	0.0230033	0.614777	-0.701864
100810835	C6SVR2	Uncharacterized protein OS=Glycine max OX=3847 GN=100810835 PE=2 SV=1	2	27.75	0.00128973	0.00534469	0.614862	-0.701666
	F8SMB9	Adenosylhomocysteinase OS=Glycine max OX=3847 PE=2 SV=1	4	139.86	0.0486678	0.0394837	0.61498	-0.701387
100820087	I1KS24	Polysacc_synt_4 domain-containing protein OS=Glycine max OX=3847 GN=100820087 PE=4 SV=1	2	6.33	0.00358192	0.00925126	0.616187	-0.698561
100792019	K7KVD9	Uncharacterized protein OS=Glycine max OX=3847 GN=100792019 PE=4 SV=1	8	39.54	0.00441179	0.0102684	0.617063	-0.696511
100792378	K7M0E6	Uncharacterized protein OS=Glycine max OX=3847 GN=100792378 PE=4 SV=1	3	15.38	0.038438	0.0342246	0.617453	-0.6956
GLYMA_08G264900	A0A368UIR4	Uncharacterized protein OS=Glycine max OX=3847 GN=GLYMA_08G264900 PE=4 SV=1	2	5.64	0.00219851	0.00710962	0.617463	-0.695575
100788012	I1MKB2	Fe2OG dioxygenase domain-containing protein OS=Glycine max OX=3847 GN=100788012 PE=3 SV=1	1	2.91	0.000813014	0.00428951	0.617589	-0.695282
GLYMA_01G106800	I1J732	SHSP domain-containing protein OS=Glycine max OX=3847 GN=GLYMA_01G106800 PE=3 SV=1	5	27.3	0.00048369	0.0033161	0.617831	-0.694716
100807062	K7M429	O-fucosyltransferase family protein OS=Glycine max OX=3847 GN=100807062 PE=3 SV=1	1	18.11	0.000190046	0.00238101	0.617967	-0.694399
100777078	I1LS70	26S proteasome non-ATPase regulatory subunit 2 homolog OS=Glycine max OX=3847 GN=100777078 PE=3 SV=1	1	123.21	0.0341306	0.0317951	0.618537	-0.693068
100801426	K7MET7	Importin N-terminal domain-containing protein OS=Glycine max OX=3847 GN=100801426 PE=3 SV=1	5	55.67	0.0415663	0.0358586	0.619096	-0.691765
100787291	K7MBZ3	Glycylpeptide N-tetradecanoyltransferase OS=Glycine max OX=3847 GN=100787291 PE=3 SV=1	1	7.63	0.0188128	0.0224111	0.619292	-0.691307
100781302	C6TCX5	Peptidase_M24 domain-containing protein OS=Glycine max OX=3847 GN=100781302 PE=2 SV=1	8	85.77	0.00461498	0.010493	0.619318	-0.691248
100788381	I1J7C8	Peptidase_M24 domain-containing protein OS=Glycine max OX=3847 GN=100788381 PE=3 SV=1	4	96.89	0.00249411	0.00763792	0.619339	-0.691199
	C6SZT0	4F5 domain-containing protein OS=Glycine max OX=3847 PE=2 SV=1	2	17.92	0.015336	0.0201179	0.619489	-0.690848
100784101	I1MJL6	Ribosomal_L6e_N domain-containing protein OS=Glycine max OX=3847 GN=100784101 PE=3 SV=1	4	65.45	0.00109267	0.0049314	0.619771	-0.690192
100787058	I1K2I1	Tubulin alpha chain OS=Glycine max OX=3847 GN=100787058 PE=3 SV=1	3	116.22	0.0063871	0.0124094	0.62016	-0.689287
GLYMA_02G093200	K7K7B7	Uncharacterized protein OS=Glycine max OX=3847 GN=GLYMA_02G093200 PE=3 SV=1	3	292.57	0.00343318	0.00905163	0.620209	-0.689174
100807657	C6TH20	HABP4_PAI-RBP1 domain-containing protein OS=Glycine max OX=3847 GN=100807657 PE=2 SV=1	2	70.1	0.0112321	0.0169373	0.620347	-0.688853
4CL1	Q8S564	4-coumarate:coenzyme A ligase OS=Glycine max OX=3847 GN=4CL1 PE=2 SV=1	3	17.16	0.00263836	0.00787589	0.621827	-0.685415
100777797	I1K3E1	Uncharacterized protein OS=Glycine max OX=3847 GN=100777797 PE=3 SV=1	5	77.6	0.000900922	0.00449609	0.621964	-0.685096
100775897	I1MEM7	J domain-containing protein OS=Glycine max OX=3847 GN=100775897 PE=4 SV=1	3	21.62	0.000396398	0.00305683	0.621977	-0.685068
100796722	A0A0R0K1V0	Alkaline/neutral invertase OS=Glycine max OX=3847 GN=100796722 PE=3 SV=1	1	14.21	0.0484877	0.0393959	0.622191	-0.68457
100305544	C6SVK2	Uncharacterized protein OS=Glycine max OX=3847 GN=100305544 PE=2 SV=1	3	59.33	0.00314386	0.00863852	0.623245	-0.682128
GLYMA_19G049200	I1N6T0	40S ribosomal protein S7 OS=Glycine max OX=3847 GN=GLYMA_19G049200 PE=3 SV=1	3	13.71	0.00317722	0.00868793	0.623257	-0.6821
100817491	I1JPZ4	Uncharacterized protein OS=Glycine max OX=3847 GN=100817491 PE=3 SV=1	3	20.69	0.00459965	0.0104764	0.623265	-0.682083
100305550	C6SVL1	Ribosomal protein OS=Glycine max OX=3847 GN=100305550 PE=2 SV=1	2	49.89	0.00125976	0.00528563	0.623532	-0.681464
GLYMA_19G126000	A0A0R0EUW6	Uncharacterized protein OS=Glycine max OX=3847 GN=GLYMA_19G126000 PE=3 SV=1	5	20.45	0.0474651	0.0388921	0.623865	-0.680694
GLYMA_11G021700	I1LGD7	S10_plectin domain-containing protein OS=Glycine max OX=3847 GN=GLYMA_11G021700 PE=4 SV=1	1	38.65	0.000523431	0.00341798	0.624293	-0.679704
100790835	C6THA9	NAD(P)-bd_dom domain-containing protein OS=Glycine max OX=3847 GN=100790835 PE=2 SV=1	3	27.23	0.000130845	0.00214191	0.625398	-0.677153
GLYMA_14G064000	K7M583	PRONE domain-containing protein OS=Glycine max OX=3847 GN=GLYMA_14G064000 PE=4 SV=1	1	2.42	0.0483902	0.0393482	0.62549	-0.676941
GLYMA_13G363800	K7M3X7	Uncharacterized protein OS=Glycine max OX=3847 GN=GLYMA_13G363800 PE=4 SV=1	1	3.33	0.00402043	0.00980428	0.625731	-0.676385
100816544	I1KZ32	Uncharacterized protein OS=Glycine max OX=3847 GN=100816544 PE=4 SV=1	2	21.21	0.000915608	0.00452845	0.625855	-0.6761
GLYMA_12G091700	I1LRI7	Uncharacterized protein OS=Glycine max OX=3847 GN=GLYMA_12G091700 PE=4 SV=2	1	15	9.54065e-06	0.000791183	0.626091	-0.675555
100776777	A0A0R0GDY6	Uncharacterized protein OS=Glycine max OX=3847 GN=100776777 PE=3 SV=1	2	91.74	0.000163148	0.00225488	0.626386	-0.674877
100802368	I1N434	Uncharacterized protein OS=Glycine max OX=3847 GN=100802368 PE=4 SV=2	3	10.98	0.00501933	0.0109106	0.62672	-0.674106
100788651	I1LPB2	ABC transporter domain-containing protein OS=Glycine max OX=3847 GN=100788651 PE=4 SV=2	1	4.65	0.00994538	0.0157824	0.627485	-0.672348
100801807	K7LFG5	Uncharacterized protein OS=Glycine max OX=3847 GN=100801807 PE=4 SV=1	1	2.29	0.000305115	0.00281887	0.627592	-0.672101
100777482	C6TGA6	60S acidic ribosomal protein P0 OS=Glycine max OX=3847 GN=100777482 PE=2 SV=1	2	53.8	0.000190998	0.00238591	0.628518	-0.669973
100787543	A0A0R0FH00	Uncharacterized protein OS=Glycine max OX=3847 GN=100787543 PE=3 SV=1	3	362.36	0.00246215	0.00758352	0.628991	-0.668889
100779446	I1KJ56	Nop domain-containing protein OS=Glycine max OX=3847 GN=100779446 PE=3 SV=1	2	26.21	1.97728e-06	0.000474812	0.629009	-0.668847
GLYMA_13G221500	A0A0R0H271	Uncharacterized protein OS=Glycine max OX=3847 GN=GLYMA_13G221500 PE=3 SV=1	2	9.81	0.000959106	0.00462323	0.629907	-0.66679
100819875	I1M376	Uncharacterized protein OS=Glycine max OX=3847 GN=100819875 PE=4 SV=1	7	152.47	0.00661203	0.0126364	0.629936	-0.666723
GLYMA_07G058400	A0A0R0J001	Formin-like protein OS=Glycine max OX=3847 GN=GLYMA_07G058400 PE=3 SV=1	1	26.81	0.0180672	0.0219247	0.630101	-0.666345
Gm	C4T847	Protein disulfide isomerase like protein OS=Glycine max OX=3847 GN=Gm pdil-3a PE=2 SV=1	4	40.62	0.0065212	0.0125456	0.630512	-0.665405
GLYMA_19G018000	A0A368UHK3	Uncharacterized protein OS=Glycine max OX=3847 GN=GLYMA_19G018000 PE=4 SV=1	1	4.6	0.00104246	0.00481684	0.630941	-0.664423
FAD2-2	P48631	Omega-6 fatty acid desaturase, endoplasmic reticulum isozyme 2 OS=Glycine max OX=3847 GN=FAD2-2 PE=2 SV=1	3	8.82	0.00163061	0.00604659	0.631056	-0.66416
GLYMA_17G190500	A0A0R0FFE5	Uncharacterized protein OS=Glycine max OX=3847 GN=GLYMA_17G190500 PE=4 SV=1	2	7.89	0.0060355	0.012039	0.631893	-0.662249
100802137	I1MN72	Ribosomal_L2_C domain-containing protein OS=Glycine max OX=3847 GN=100802137 PE=3 SV=1	11	49.05	0.00787709	0.0138595	0.631967	-0.662079
100806815	K7MYQ2	Dolichyl-diphosphooligosaccharide--protein glycosyltransferase subunit 2 OS=Glycine max OX=3847 GN=100806815 PE=3 SV=1	5	69.44	0.0390689	0.0345626	0.632353	-0.661198
100796344	I1JNQ9	Uncharacterized protein OS=Glycine max OX=3847 GN=100796344 PE=4 SV=1	2	5.99	0.028945	0.0288052	0.632455	-0.660965
100807616	I1KG57	O-fucosyltransferase family protein OS=Glycine max OX=3847 GN=100807616 PE=3 SV=1	1	2.87	0.000306686	0.00282327	0.632521	-0.660816
100812652	I1J5B4	Threonyl-tRNA synthetase OS=Glycine max OX=3847 GN=100812652 PE=3 SV=1	3	87.15	0.046551	0.0384345	0.632615	-0.660601
100776273	K7MIZ6	Uncharacterized protein OS=Glycine max OX=3847 GN=100776273 PE=3 SV=1	4	10.15	0.000298216	0.00279921	0.632743	-0.660308
100804647	I1JJT8	Uncharacterized protein OS=Glycine max OX=3847 GN=100804647 PE=3 SV=1	1	79.68	0.0116706	0.0173069	0.632847	-0.660072
100794411	A0A0R0KGG4	Peptidylprolyl isomerase OS=Glycine max OX=3847 GN=100794411 PE=4 SV=1	6	129.99	0.000685252	0.0039433	0.633291	-0.659059
100499742	C6SW35	Uncharacterized protein OS=Glycine max OX=3847 GN=100499742 PE=2 SV=1	2	26.56	0.00100463	0.00472687	0.633793	-0.657917
100305599	C6SVT8	Uncharacterized protein OS=Glycine max OX=3847 GN=100305599 PE=2 SV=1	4	54.02	4.36882e-05	0.00155291	0.634239	-0.656901
100819942	I1MY38	HATPase_c domain-containing protein OS=Glycine max OX=3847 GN=100819942 PE=3 SV=2	6	244.14	0.00134474	0.00544942	0.634514	-0.656275
100775705	I1MEB4	KOW domain-containing protein OS=Glycine max OX=3847 GN=100775705 PE=3 SV=1	3	52.93	3.80377e-05	0.00147272	0.634581	-0.656124
GLYMA_15G271200	A0A0R4J5H0	Uncharacterized protein OS=Glycine max OX=3847 GN=GLYMA_15G271200 PE=4 SV=1	1	23.81	0.0393977	0.0347369	0.634861	-0.655488
GLYMA_06G252700	A0A0R0JLF9	Uncharacterized protein OS=Glycine max OX=3847 GN=GLYMA_06G252700 PE=4 SV=1	1	6.21	0.0114014	0.0170814	0.634883	-0.655437
100815354	I1N4L3	Uncharacterized protein OS=Glycine max OX=3847 GN=100815354 PE=3 SV=2	6	26.83	0.00760664	0.0136072	0.635051	-0.655056
100777379	I1MQW1	Uncharacterized protein OS=Glycine max OX=3847 GN=100777379 PE=3 SV=1	1	40.99	0.0032034	0.00872636	0.635306	-0.654476
100799433	K7M828	E1 ubiquitin-activating enzyme OS=Glycine max OX=3847 GN=100799433 PE=3 SV=1	5	86.84	0.0360968	0.0329314	0.635316	-0.654453
100798576	A0A0R0IS04	Uncharacterized protein OS=Glycine max OX=3847 GN=100798576 PE=4 SV=1	1	1.75	0.007586	0.0135876	0.635329	-0.654423
100805610	I1NDI0	Uncharacterized protein OS=Glycine max OX=3847 GN=100805610 PE=4 SV=1	6	45.72	0.0276857	0.0280709	0.635439	-0.654174
547694	I1KUQ0	Lipoxygenase OS=Glycine max OX=3847 GN=547694 PE=3 SV=1	1	76.85	0.0029539	0.00835679	0.635729	-0.653516
100781746	I1K5D8	Uncharacterized protein OS=Glycine max OX=3847 GN=100781746 PE=4 SV=1	4	28.88	0.00191128	0.00657105	0.635777	-0.653407
100781098	I1L4D3	Uncharacterized protein OS=Glycine max OX=3847 GN=100781098 PE=4 SV=1	3	120.72	0.000363512	0.00296347	0.635919	-0.653085
100795465	I1LEN7	BRO1 domain-containing protein OS=Glycine max OX=3847 GN=100795465 PE=4 SV=1	1	66.52	0.0211158	0.023878	0.636967	-0.650709
	C6TIP6	Uncharacterized protein OS=Glycine max OX=3847 PE=2 SV=1	3	16.36	0.00157795	0.00593985	0.637095	-0.65042
100802236	A0A0R0KAL0	Uncharacterized protein OS=Glycine max OX=3847 GN=100802236 PE=3 SV=1	8	142.17	0.000102931	0.00201382	0.637779	-0.648872
100798111	A0A0R0I5G1	Valyl-tRNA synthetase OS=Glycine max OX=3847 GN=100798111 PE=3 SV=1	10	39.71	0.0468985	0.0386093	0.638775	-0.646621
100802977	I1K7L1	Uncharacterized protein OS=Glycine max OX=3847 GN=100802977 PE=4 SV=1	2	22.59	0.00703281	0.013047	0.639023	-0.64606
100799161	C6THR3	PPPDE domain-containing protein OS=Glycine max OX=3847 GN=100799161 PE=2 SV=1	8	45.58	0.00649114	0.0125153	0.639087	-0.645916
100797273	I1JZP6	ZF-HD dimerization-type domain-containing protein OS=Glycine max OX=3847 GN=100797273 PE=4 SV=1	1	2.91	0.0304528	0.0296495	0.639138	-0.645801
100809943	I1KZK2	Uncharacterized protein OS=Glycine max OX=3847 GN=100809943 PE=3 SV=1	15	108.83	0.00426171	0.0100955	0.639222	-0.645611
	Q39817	Calnexin homolog OS=Glycine max OX=3847 PE=2 SV=1	9	170.98	0.000170607	0.00227614	0.639414	-0.645178
100807600	I1K7Z6	VID27 domain-containing protein OS=Glycine max OX=3847 GN=100807600 PE=4 SV=1	1	2.61	0.000417501	0.00312418	0.639523	-0.644932
102665105	A0A0R0IEC7	RING-type domain-containing protein OS=Glycine max OX=3847 GN=102665105 PE=4 SV=1	1	2.59	7.82482e-05	0.00185288	0.640376	-0.643008
100777448	K7LW17	PPM-type phosphatase domain-containing protein OS=Glycine max OX=3847 GN=100777448 PE=4 SV=1	1	2.09	0.00195394	0.00664446	0.640578	-0.642553
	C6T8F8	Uncharacterized protein (Fragment) OS=Glycine max OX=3847 PE=2 SV=1	3	18.4	2.79493e-05	0.00130355	0.641289	-0.640953
GLYMA_02G255500	A0A0R0L140	60S acidic ribosomal protein P0 OS=Glycine max OX=3847 GN=GLYMA_02G255500 PE=3 SV=1	2	53.14	0.000166379	0.00226427	0.64139	-0.640727
100527246	C6T3R4	60S ribosomal protein L27 OS=Glycine max OX=3847 GN=100527246 PE=2 SV=1	1	32.58	0.000363051	0.00296246	0.641615	-0.640219
100816539	I1KV87	Ig-like domain-containing protein OS=Glycine max OX=3847 GN=100816539 PE=4 SV=1	6	125.71	0.0135146	0.0187855	0.641794	-0.639818
100787483	I1MP01	Glycosyltransferase OS=Glycine max OX=3847 GN=100787483 PE=3 SV=1	6	29.72	0.0391053	0.0345819	0.642004	-0.639345
GLYMA_06G302500	A0A368UI35	Uncharacterized protein OS=Glycine max OX=3847 GN=GLYMA_06G302500 PE=4 SV=1	3	9.77	0.00290685	0.00828831	0.642085	-0.639163
100777431	I1JUJ5	Uncharacterized protein OS=Glycine max OX=3847 GN=100777431 PE=4 SV=1	6	27.61	0.00868439	0.0146	0.6431	-0.636886
100777694	I1J9F5	Amino-acid N-acetyltransferase OS=Glycine max OX=3847 GN=100777694 PE=3 SV=1	14	65.03	0.0109278	0.0166733	0.643533	-0.635913
100499714	K7MZW1	Uncharacterized protein OS=Glycine max OX=3847 GN=100499714 PE=3 SV=1	1	67.38	0.000963392	0.00463238	0.644234	-0.634344
GLYMA_06G135800	I1KB09	Uncharacterized protein OS=Glycine max OX=3847 GN=GLYMA_06G135800 PE=3 SV=1	1	12.01	0.0201211	0.0232572	0.645161	-0.632268
	C6TMV0	SHSP domain-containing protein OS=Glycine max OX=3847 PE=2 SV=1	4	30.62	0.00301617	0.00844582	0.645347	-0.631852
GLYMA_03G189300	I1JPV1	TRASH domain-containing protein OS=Glycine max OX=3847 GN=GLYMA_03G189300 PE=3 SV=1	1	24.54	0.0079038	0.013884	0.645715	-0.631031
100808051	I1LET3	Glyco_transf_20 domain-containing protein OS=Glycine max OX=3847 GN=100808051 PE=3 SV=1	4	21.05	0.0154553	0.0202023	0.647019	-0.62812
100800927	I1JGD6	WD_REPEATS_REGION domain-containing protein OS=Glycine max OX=3847 GN=100800927 PE=4 SV=1	1	3.41	0.0388757	0.0344595	0.647896	-0.626166
100789660	A0A0R0EVI2	Uncharacterized protein OS=Glycine max OX=3847 GN=100789660 PE=3 SV=1	2	6.88	0.00057008	0.00357717	0.648127	-0.625651
100800030	I1MTN8	USP domain-containing protein OS=Glycine max OX=3847 GN=100800030 PE=4 SV=2	5	15.07	0.0479134	0.039114	0.648147	-0.625607
100784442	I1M8P0	Polyadenylate-binding protein OS=Glycine max OX=3847 GN=100784442 PE=3 SV=1	3	99.04	0.000156166	0.00223354	0.648252	-0.625374
GLYMA_06G038000	I1K7Y1	Abhydrolase_3 domain-containing protein OS=Glycine max OX=3847 GN=GLYMA_06G038000 PE=4 SV=1	5	21.73	0.00194923	0.00663643	0.648422	-0.624995
100500179	C6T0U3	Ribosomal_S10 domain-containing protein OS=Glycine max OX=3847 GN=100500179 PE=2 SV=1	7	35.8	0.0011528	0.00506247	0.648457	-0.624917
100777446	I1LP66	Uncharacterized protein OS=Glycine max OX=3847 GN=100777446 PE=4 SV=2	1	6.5	0.0115113	0.017174	0.648951	-0.623819
100305973	C6SXE8	DUF4149 domain-containing protein OS=Glycine max OX=3847 GN=100305973 PE=2 SV=1	4	31.13	0.00751579	0.0135206	0.649113	-0.623458
GLYMA_07G248000	A0A0R0J855	PPM-type phosphatase domain-containing protein OS=Glycine max OX=3847 GN=GLYMA_07G248000 PE=4 SV=1	1	3.39	0.00106515	0.00486928	0.649229	-0.623201
	C6T017	Uncharacterized protein OS=Glycine max OX=3847 PE=2 SV=1	2	55.71	0.000208486	0.00247103	0.649259	-0.623133
100499781	C6SWG3	Uncharacterized protein OS=Glycine max OX=3847 GN=100499781 PE=2 SV=1	1	37.25	0.014287	0.0193559	0.649422	-0.622771
100781643	I1MUS3	RmlD_sub_bind domain-containing protein OS=Glycine max OX=3847 GN=100781643 PE=4 SV=1	5	16.72	0.000298661	0.00280049	0.64952	-0.622554
	C6TED0	Eukaryotic translation initiation factor 3 subunit M OS=Glycine max OX=3847 PE=2 SV=1	3	72.87	0.000796204	0.00424728	0.649553	-0.622481
100796521	C6TMV1	Uncharacterized protein OS=Glycine max OX=3847 GN=100796521 PE=2 SV=1	3	25.54	0.00571083	0.011679	0.649592	-0.622394
100777865	I1MLI5	Uncharacterized protein OS=Glycine max OX=3847 GN=100777865 PE=4 SV=1	2	10.8	0.0143419	0.0193954	0.649752	-0.62204
100786888	I1K5G1	T-complex protein 1 subunit delta OS=Glycine max OX=3847 GN=100786888 PE=3 SV=1	1	97.91	0.00114515	0.00504606	0.649764	-0.622013
100818360	I1N3U4	CAAX prenyl protease OS=Glycine max OX=3847 GN=100818360 PE=3 SV=2	2	11.43	0.00856725	0.014483	0.650105	-0.621256
100527920	K7KAI9	Uncharacterized protein OS=Glycine max OX=3847 GN=100527920 PE=4 SV=1	1	31.38	0.0375037	0.0337161	0.650161	-0.62113
100802809	I1KFH0	Replication factor C subunit 1 OS=Glycine max OX=3847 GN=100802809 PE=3 SV=1	1	2.7	0.00346995	0.00910174	0.650191	-0.621064
100819200	I1KSN3	YTH domain-containing protein OS=Glycine max OX=3847 GN=100819200 PE=4 SV=1	2	40.05	0.00101508	0.00475206	0.651144	-0.618952
100811024	C6TGW1	Reticulon-like protein OS=Glycine max OX=3847 GN=100811024 PE=2 SV=1	3	31.28	0.00307731	0.00853852	0.651225	-0.618771
GLYMA_14G033400	A0A368UHY7	Uncharacterized protein OS=Glycine max OX=3847 GN=GLYMA_14G033400 PE=4 SV=1	14	50.42	0.000152956	0.00222323	0.651494	-0.618176
547943	I1KZU7	Uncharacterized protein OS=Glycine max OX=3847 GN=547943 PE=3 SV=1	10	77.24	0.000517943	0.00340449	0.652802	-0.615283
100819533	I1KJR2	Arginyl-tRNA synthetase OS=Glycine max OX=3847 GN=100819533 PE=3 SV=1	3	41.01	0.0333278	0.0313172	0.653473	-0.613801
100779751	I1K5D3	Eukaryotic translation initiation factor 3 subunit C OS=Glycine max OX=3847 GN=100779751 PE=3 SV=2	1	47.66	0.000381068	0.00300621	0.653547	-0.613636
100779731	I1JT50	BZIP domain-containing protein OS=Glycine max OX=3847 GN=100779731 PE=4 SV=1	4	16.31	0.00248255	0.00761832	0.654029	-0.612575
547984	A0A0R0GPK2	Ribosomal_S17_N domain-containing protein OS=Glycine max OX=3847 GN=547984 PE=3 SV=1	1	34.2	0.000171876	0.00228167	0.654247	-0.612093
100780770	I1N3W7	Uncharacterized protein OS=Glycine max OX=3847 GN=100780770 PE=3 SV=1	1	2.99	0.00648161	0.0125057	0.654264	-0.612055
100798307	A0A0R0KKU3	Uncharacterized protein OS=Glycine max OX=3847 GN=100798307 PE=3 SV=1	2	423.61	0.00210454	0.00693174	0.654341	-0.611885
100818805	C6TLB6	Uncharacterized protein OS=Glycine max OX=3847 GN=100818805 PE=2 SV=1	6	65.52	0.00105706	0.00485071	0.65557	-0.609178
100798700	I1ND04	Uncharacterized protein OS=Glycine max OX=3847 GN=100798700 PE=4 SV=2	5	14.32	0.00809727	0.0140589	0.655799	-0.608674
GLYMA_01G087100	A0A0R0LF72	Uncharacterized protein OS=Glycine max OX=3847 GN=GLYMA_01G087100 PE=4 SV=1	1	6.75	0.00521009	0.0110951	0.655944	-0.608355
100306369	C6SZ33	Uncharacterized protein OS=Glycine max OX=3847 GN=100306369 PE=2 SV=1	1	6.99	0.00515692	0.0110444	0.656375	-0.607407
GLYMA_20G159300	A0A0R0ECE8	Uncharacterized protein OS=Glycine max OX=3847 GN=GLYMA_20G159300 PE=4 SV=1	15	110.61	0.0028678	0.00823063	0.656493	-0.607148
100789561	I1LZ47	Uncharacterized protein OS=Glycine max OX=3847 GN=100789561 PE=3 SV=1	2	49.8	0.00737508	0.0133844	0.656782	-0.606513
100789485	K7MVD3	Uncharacterized protein OS=Glycine max OX=3847 GN=100789485 PE=3 SV=1	3	335.4	0.00146499	0.00569964	0.657188	-0.605621
	C6T3V9	Uncharacterized protein OS=Glycine max OX=3847 PE=2 SV=1	2	14.05	0.00419817	0.0100204	0.657306	-0.605362
100775892	I1MCJ2	ADP,ATP carrier protein OS=Glycine max OX=3847 GN=100775892 PE=3 SV=1	2	83.26	0.0187173	0.0223497	0.657315	-0.605344
100813286	I1K3R6	Uncharacterized protein OS=Glycine max OX=3847 GN=100813286 PE=3 SV=1	2	228.52	0.0121217	0.0176789	0.657797	-0.604285
100809703	I1LV79	Plug_translocon domain-containing protein OS=Glycine max OX=3847 GN=100809703 PE=3 SV=1	9	33.27	0.0182456	0.0220427	0.657933	-0.603987
100793406	I1NGT9	Tubulin beta chain OS=Glycine max OX=3847 GN=100793406 PE=3 SV=1	1	135.37	0.0033898	0.00899183	0.658007	-0.603826
100786733	I1KGU0	40S ribosomal protein S12 OS=Glycine max OX=3847 GN=100786733 PE=3 SV=1	1	73.69	0.00989325	0.0157362	0.658028	-0.603779
100500044	C6SZQ5	HPt domain-containing protein OS=Glycine max OX=3847 GN=100500044 PE=2 SV=1	4	10.01	0.0285324	0.0285677	0.65807	-0.603687
100779530	I1JM15	TOG domain-containing protein OS=Glycine max OX=3847 GN=100779530 PE=4 SV=1	5	58.66	0.00132745	0.00541699	0.658152	-0.603507
100801491	K7MPS9	RRM domain-containing protein OS=Glycine max OX=3847 GN=100801491 PE=4 SV=1	2	43.48	0.0162804	0.0207703	0.658183	-0.603439
100527791	C6T5F3	Uncharacterized protein OS=Glycine max OX=3847 GN=100527791 PE=2 SV=1	1	6.11	0.0077998	0.0137883	0.658253	-0.603285
100798842	I1NAC5	Serine/threonine protein phosphatase 2A regulatory subunit OS=Glycine max OX=3847 GN=100798842 PE=3 SV=1	2	9.96	0.00031236	0.00283887	0.658263	-0.603264
100793097	I1KHV2	Uncharacterized protein OS=Glycine max OX=3847 GN=100793097 PE=3 SV=2	1	16.36	0.00157512	0.00593404	0.658575	-0.60258
106794117	I1JKB0	Uncharacterized protein OS=Glycine max OX=3847 GN=106794117 PE=3 SV=1	8	33.1	0.016413	0.0208591	0.658658	-0.602399
100819759	I1J5J5	Uncharacterized protein OS=Glycine max OX=3847 GN=100819759 PE=4 SV=1	3	31.43	0.00130071	0.00536598	0.65912	-0.601388
100784230	I1NIG8	UBX domain-containing protein OS=Glycine max OX=3847 GN=100784230 PE=4 SV=1	1	19.78	0.000730981	0.00407421	0.659464	-0.600635
100807918	A0A0R0JVQ5	Amidase domain-containing protein OS=Glycine max OX=3847 GN=100807918 PE=4 SV=1	1	5.76	0.030699	0.0297839	0.659698	-0.600123
100776439	I1MHK8	J domain-containing protein OS=Glycine max OX=3847 GN=100776439 PE=4 SV=1	5	19.87	0.0287062	0.0286681	0.659859	-0.599771
	P46519	Desiccation protectant protein Lea14 homolog OS=Glycine max OX=3847 PE=2 SV=1	1	50.49	0.00544761	0.0113735	0.659907	-0.599666
102668563	K7KZY7	BAG domain-containing protein OS=Glycine max OX=3847 GN=102668563 PE=4 SV=1	7	31.88	7.94582e-05	0.0018598	0.659915	-0.599649
SMT2-2	D2D5G4	Methyltransferase OS=Glycine max OX=3847 GN=SMT2-2 PE=2 SV=1	1	10.53	0.0314009	0.0301619	0.660106	-0.59923
GLYMA_07G200500	A0A0R0JD60	SHSP domain-containing protein OS=Glycine max OX=3847 GN=GLYMA_07G200500 PE=3 SV=1	2	76.67	0.00130253	0.00536947	0.660543	-0.598276
100803322	I1LY80	Uncharacterized protein OS=Glycine max OX=3847 GN=100803322 PE=4 SV=1	1	2.54	0.0228223	0.0249978	0.660685	-0.597966
100813109	I1LVR4	AAA domain-containing protein OS=Glycine max OX=3847 GN=100813109 PE=3 SV=1	1	2.37	0.00357563	0.00924297	0.660871	-0.597559
100780736	I1MRI4	Uncharacterized protein OS=Glycine max OX=3847 GN=100780736 PE=4 SV=1	4	9.19	0.0285103	0.0285549	0.660932	-0.597426
100792702	I1NF81	Importin N-terminal domain-containing protein OS=Glycine max OX=3847 GN=100792702 PE=4 SV=2	10	44.73	0.0388443	0.0344428	0.662324	-0.59439
100820219	K7KQQ4	Mago-bind domain-containing protein OS=Glycine max OX=3847 GN=100820219 PE=3 SV=1	1	13.86	0.042494	0.0363395	0.662677	-0.593623
100808736	A0A0R0I5R9	Methionine gamma lyase 1 OS=Glycine max OX=3847 GN=100808736 PE=3 SV=1	2	5.34	0.0111834	0.0168954	0.663186	-0.592515
100810539	K7MPN5	Folylpolyglutamate synthase OS=Glycine max OX=3847 GN=100810539 PE=3 SV=1	9	54.83	9.58069e-05	0.00197269	0.663669	-0.591464
100783163	I1NH63	Polyadenylate-binding protein OS=Glycine max OX=3847 GN=100783163 PE=3 SV=1	11	46.72	0.000129193	0.0021355	0.663698	-0.591402
100805558	C6TNR1	PHB domain-containing protein OS=Glycine max OX=3847 GN=100805558 PE=2 SV=1	1	44.35	0.00932444	0.0152172	0.663864	-0.591039
100801168	I1NFV9	Uncharacterized protein OS=Glycine max OX=3847 GN=100801168 PE=3 SV=1	1	10.67	0.0233193	0.0253288	0.663906	-0.590949
100806665	K7LVE3	Uncharacterized protein OS=Glycine max OX=3847 GN=100806665 PE=4 SV=1	4	19.23	0.0293185	0.0290178	0.664077	-0.590578
100800392	K7MSK3	Uncharacterized protein OS=Glycine max OX=3847 GN=100800392 PE=4 SV=1	1	19.47	0.0288525	0.0287522	0.664278	-0.59014
100813832	I1LYW8	NAD(P)-bd_dom domain-containing protein OS=Glycine max OX=3847 GN=100813832 PE=4 SV=1	1	38.32	0.00148036	0.00573327	0.664462	-0.589742
100777906	I1JB31	W2 domain-containing protein OS=Glycine max OX=3847 GN=100777906 PE=3 SV=1	3	45.16	0.0212589	0.0239657	0.665297	-0.587929
100782712	I1MUD6	WD_REPEATS_REGION domain-containing protein OS=Glycine max OX=3847 GN=100782712 PE=4 SV=1	1	47.94	0.00268209	0.00794568	0.665461	-0.587575
100500087	C6T048	Uncharacterized protein OS=Glycine max OX=3847 GN=100500087 PE=2 SV=1	3	108.68	0.00374571	0.0094644	0.665473	-0.587548
100820014	I1LPN1	Uncharacterized protein OS=Glycine max OX=3847 GN=100820014 PE=4 SV=1	4	37.2	0.0272223	0.0277937	0.665529	-0.587426
100527293	C6T3W3	Ribosomal_L18e/L15P domain-containing protein OS=Glycine max OX=3847 GN=100527293 PE=2 SV=1	2	10.17	0.00037206	0.00298183	0.665643	-0.58718
100806710	A0A0R0GHB3	HATPase_c domain-containing protein OS=Glycine max OX=3847 GN=100806710 PE=3 SV=1	6	135.29	0.00134827	0.00545597	0.665897	-0.586628
100784849	A0A0R0IA82	Peptidase A1 domain-containing protein OS=Glycine max OX=3847 GN=100784849 PE=3 SV=1	3	10.35	0.00761143	0.0136118	0.666317	-0.585719
100784539	K7KGC2	Exocyst complex component OS=Glycine max OX=3847 GN=100784539 PE=3 SV=1	1	1.91	0.0112492	0.0169519	0.666352	-0.585643
100807416	I1M6E1	HATPase_c domain-containing protein OS=Glycine max OX=3847 GN=100807416 PE=3 SV=1	1	393.65	0.00201409	0.00675838	0.666373	-0.585598
GLYMA_11G175200	A0A0R0HSJ5	Peptidyl-prolyl cis-trans isomerase OS=Glycine max OX=3847 GN=GLYMA_11G175200 PE=3 SV=1	2	43.26	0.0169545	0.0212145	0.66659	-0.585128
100499958	I1L0Q5	HYPK_UBA domain-containing protein OS=Glycine max OX=3847 GN=100499958 PE=4 SV=1	1	14.45	0.0144634	0.0194821	0.666862	-0.58454
100812050	C6TN39	Uncharacterized protein OS=Glycine max OX=3847 GN=100812050 PE=2 SV=1	3	7.4	0.0174857	0.0215527	0.666884	-0.584492
100786325	C6SV94	Uncharacterized protein OS=Glycine max OX=3847 GN=100786325 PE=2 SV=1	7	88.27	0.000254293	0.00265756	0.667098	-0.584029
100803189	I1MM91	Peptidylprolyl isomerase OS=Glycine max OX=3847 GN=100803189 PE=4 SV=1	4	116.14	0.000232539	0.0025748	0.667261	-0.583678
100809395	A0A0R0FUV4	Uncharacterized protein OS=Glycine max OX=3847 GN=100809395 PE=3 SV=1	1	135.63	0.0143916	0.0194309	0.667271	-0.583656
100499684	C6SVF0	Uncharacterized protein OS=Glycine max OX=3847 GN=100499684 PE=2 SV=1	1	20.4	0.035272	0.0324605	0.667284	-0.583627
100801159	K7KKZ9	Histone deacetylase OS=Glycine max OX=3847 GN=100801159 PE=3 SV=1	1	3.09	0.00112579	0.00500407	0.667552	-0.583048
LOX10	A7LCD6	Lipoxygenase OS=Glycine max OX=3847 GN=LOX10 PE=2 SV=1	6	44.26	0.0323486	0.030723	0.66833	-0.581368
100777788	I1LVB4	Fe2OG dioxygenase domain-containing protein OS=Glycine max OX=3847 GN=100777788 PE=3 SV=1	6	31.88	0.00439177	0.0102457	0.668731	-0.580502
100306401	C6SZ81	Uncharacterized protein OS=Glycine max OX=3847 GN=100306401 PE=2 SV=1	2	66.58	0.00756461	0.0135673	0.669096	-0.579715
GLYMA_18G057900	A0A0R0F859	Epimerase domain-containing protein OS=Glycine max OX=3847 GN=GLYMA_18G057900 PE=3 SV=1	4	76.04	0.00034416	0.00291947	0.669235	-0.579416
100799613	I1MEK0	Eukaryotic translation initiation factor 3 subunit D OS=Glycine max OX=3847 GN=100799613 PE=3 SV=1	11	46.13	4.49495e-05	0.00156904	0.669447	-0.578957
100787595	A0A0R0H4Y1	Thioredoxin domain-containing protein OS=Glycine max OX=3847 GN=100787595 PE=4 SV=1	5	13.39	0.013642	0.0188816	0.66949	-0.578867
100811727	A0A0R4J5G4	Uncharacterized protein OS=Glycine max OX=3847 GN=100811727 PE=3 SV=1	3	7.98	0.0308886	0.0298867	0.669687	-0.57844
100778482	I1N842	Xyloglucan endotransglucosylase/hydrolase OS=Glycine max OX=3847 GN=100778482 PE=3 SV=1	4	37.35	0.00115795	0.00507347	0.669875	-0.578037
100305679	C6SW65	Uncharacterized protein OS=Glycine max OX=3847 GN=100305679 PE=2 SV=1	2	17.79	0.00975457	0.0156121	1.50215	0.587031
100808107	I1K5Q6	Uncharacterized protein OS=Glycine max OX=3847 GN=100808107 PE=4 SV=2	1	3.15	0.0435274	0.0368705	1.5024	0.587267
100815836	I1JAV9	Pectinesterase OS=Glycine max OX=3847 GN=100815836 PE=3 SV=1	14	95.29	0.0416002	0.0358758	1.50243	0.587299
100305381	A0A0R0H289	Serine hydroxymethyltransferase OS=Glycine max OX=3847 GN=100305381 PE=3 SV=1	27	311.91	0.000258453	0.00267234	1.50432	0.589109
GLYMA_04G248700	I1JZ51	Peptidase A1 domain-containing protein OS=Glycine max OX=3847 GN=GLYMA_04G248700 PE=3 SV=1	1	11.88	0.00021215	0.00248777	1.50434	0.589131
GLYMA_07G086900	A0A0R0J7Y8	Uncharacterized protein OS=Glycine max OX=3847 GN=GLYMA_07G086900 PE=4 SV=1	1	9.46	0.0305867	0.0297227	1.50436	0.589152
GLYMA_20G015100	K7N0R3	Carboxypeptidase OS=Glycine max OX=3847 GN=GLYMA_20G015100 PE=3 SV=1	1	30.14	0.0284169	0.0285006	1.50466	0.589441
102662232	I1JFB4	Gnk2-homologous domain-containing protein OS=Glycine max OX=3847 GN=102662232 PE=4 SV=1	2	5.71	0.00705768	0.0130712	1.50483	0.5896
100777564	A0A0R0KH70	Fe2OG dioxygenase domain-containing protein OS=Glycine max OX=3847 GN=100777564 PE=3 SV=1	5	26.88	0.000967903	0.00464196	1.50539	0.590138
100818139	I1KPF2	HMA domain-containing protein OS=Glycine max OX=3847 GN=100818139 PE=4 SV=1	2	31.82	0.00930593	0.0151999	1.5063	0.591009
100797999	A0A0R0JZV2	Uncharacterized protein OS=Glycine max OX=3847 GN=100797999 PE=3 SV=1	1	0	0.0020229	0.00677555	1.50693	0.591614
	C6TKM6	Uncharacterized protein OS=Glycine max OX=3847 PE=2 SV=1	4	12.33	0.00750525	0.0135105	1.50773	0.592374
Dr1	Q8W0W5	Repressor protein OS=Glycine max OX=3847 GN=Dr1 PE=2 SV=1	2	8.29	0.00915043	0.015053	1.50927	0.593852
100778522	I1NDJ9	GCFC domain-containing protein OS=Glycine max OX=3847 GN=100778522 PE=3 SV=1	1	3.83	0.0088586	0.0147717	1.50982	0.594376
	B0M193	Peroxisomal enoyl-CoA hydratase/isomerase family protein OS=Glycine max OX=3847 PE=2 SV=1	14	89.38	0.00108488	0.00491396	1.5102	0.59474
100527357	I1L7V6	Usp domain-containing protein OS=Glycine max OX=3847 GN=100527357 PE=4 SV=1	1	58.1	0.000900921	0.00449609	1.51082	0.595336
100817130	K7MRU1	Purple acid phosphatase OS=Glycine max OX=3847 GN=100817130 PE=3 SV=1	5	72.98	0.0043787	0.0102308	1.5109	0.59541
GLYMA_14G173500	A0A0R0GP54	Lipoxygenase domain-containing protein OS=Glycine max OX=3847 GN=GLYMA_14G173500 PE=4 SV=1	1	102.79	8.82479e-05	0.00192407	1.51109	0.595586
100792137	I1LG74	UDP-glucose 4-epimerase OS=Glycine max OX=3847 GN=100792137 PE=3 SV=1	3	14.68	0.00429345	0.0101326	1.51141	0.595899
	C6T1V5	Uncharacterized protein OS=Glycine max OX=3847 PE=2 SV=1	3	28.91	0.0129376	0.0183396	1.51153	0.59601
GLYMA_16G130900	I1MN82	Uncharacterized protein OS=Glycine max OX=3847 GN=GLYMA_16G130900 PE=3 SV=1	4	19.07	0.00962562	0.0154953	1.51167	0.596139
	C6T1I7	SCP domain-containing protein OS=Glycine max OX=3847 PE=2 SV=1	4	29.94	0.00854734	0.014463	1.51224	0.596685
100805016	C6TGZ7	Uncharacterized protein OS=Glycine max OX=3847 GN=100805016 PE=2 SV=1	1	78.58	0.0144797	0.0194938	1.51247	0.596903
GLYMA_U025900	A0A0R0EDI1	PPM-type phosphatase domain-containing protein OS=Glycine max OX=3847 GN=GLYMA_U025900 PE=4 SV=1	1	41.6	0.0238015	0.0256446	1.51268	0.597104
GLYMA_12G120400	I1LS95	Uncharacterized protein OS=Glycine max OX=3847 GN=GLYMA_12G120400 PE=4 SV=1	1	67.95	5.7736e-05	0.00170497	1.51302	0.597433
100807532	I1LHN5	NAD(P)H dehydrogenase (quinone) OS=Glycine max OX=3847 GN=100807532 PE=3 SV=1	3	59.17	0.00945509	0.0153388	1.51355	0.597933
102662021	I1L9F0	Uncharacterized protein OS=Glycine max OX=3847 GN=102662021 PE=4 SV=2	1	5.22	0.0351944	0.0324158	1.51548	0.599775
100809985	C6T994	Fe2OG dioxygenase domain-containing protein OS=Glycine max OX=3847 GN=100809985 PE=2 SV=1	2	13.66	0.00354817	0.00920667	1.5155	0.599797
100801566	I1M2J9	PB1 domain-containing protein OS=Glycine max OX=3847 GN=100801566 PE=4 SV=1	4	25.8	0.00298172	0.0083968	1.51596	0.600233
100527747	I1KFQ5	Uncharacterized protein OS=Glycine max OX=3847 GN=100527747 PE=4 SV=1	1	3.52	0.0169512	0.0212124	1.51624	0.600503
100807937	I1KB28	Uncharacterized protein OS=Glycine max OX=3847 GN=100807937 PE=4 SV=1	1	2.77	0.00416029	0.00997513	1.51634	0.600593
102664993	I1LTI5	Uncharacterized protein OS=Glycine max OX=3847 GN=102664993 PE=4 SV=1	2	4.82	0.0415722	0.0358616	1.51658	0.600818
RIN4a	D8WJ54	RIN4a protein OS=Glycine max OX=3847 GN=RIN4a PE=2 SV=1	7	48.64	0.0105741	0.0163585	1.51825	0.602405
100795651	A0A0R0EK76	Alpha-mannosidase OS=Glycine max OX=3847 GN=100795651 PE=3 SV=1	11	52.14	6.38985e-05	0.00175656	1.51871	0.602847
100786249	K7LBV6	CTP_transf_like domain-containing protein OS=Glycine max OX=3847 GN=100786249 PE=3 SV=1	2	5.97	0.00129511	0.00535514	1.52081	0.604843
100816686	A0A0R4J5C2	PMEI domain-containing protein OS=Glycine max OX=3847 GN=100816686 PE=4 SV=1	4	13.44	0.010674	0.0164483	1.52166	0.605648
100802349	A0A0R0KVM6	Uncharacterized protein OS=Glycine max OX=3847 GN=100802349 PE=3 SV=1	1	3.12	0.0301551	0.0294857	1.52232	0.60627
atpB	Q29V95	ATP synthase subunit beta (Fragment) OS=Glycine max OX=3847 GN=atpB PE=3 SV=1	10	76.07	0.004678	0.0105606	1.52288	0.606804
GLYMA_03G038300	I1JL00	Peroxidase OS=Glycine max OX=3847 GN=GLYMA_03G038300 PE=3 SV=2	4	56.23	0.037027	0.0334528	1.52289	0.606812
100799109	I1MK18	Uncharacterized protein OS=Glycine max OX=3847 GN=100799109 PE=4 SV=1	1	2.59	0.00979844	0.0156515	1.52338	0.607275
GLYMA_U043500	K7L454	H15 domain-containing protein OS=Glycine max OX=3847 GN=GLYMA_U043500 PE=3 SV=1	2	8.49	0.0277819	0.028128	1.52352	0.607409
100819849	I1LPF0	Uncharacterized protein OS=Glycine max OX=3847 GN=100819849 PE=3 SV=1	3	15.4	6.05816e-05	0.00172971	1.52791	0.611559
100809891	I1K908	PsbP domain-containing protein OS=Glycine max OX=3847 GN=100809891 PE=4 SV=1	3	12.78	0.00168662	0.00615752	1.52813	0.611768
100799172	I1MZH0	Uncharacterized protein OS=Glycine max OX=3847 GN=100799172 PE=4 SV=1	1	2.3	0.0186828	0.0223275	1.52821	0.61184
100812510	I1LFP1	LRRNT_2 domain-containing protein OS=Glycine max OX=3847 GN=100812510 PE=4 SV=1	2	5.25	0.00789521	0.0138761	1.52837	0.611998
100785637	A0A0R4J4S6	NADPH-protochlorophyllide oxidoreductase OS=Glycine max OX=3847 GN=100785637 PE=3 SV=1	10	42.42	6.36861e-05	0.0017549	1.52871	0.612314
100818672	C6T328	Uncharacterized protein OS=Glycine max OX=3847 GN=100818672 PE=2 SV=1	1	3.38	0.040534	0.0353308	1.52938	0.612946
100809053	C6TNC5	AB hydrolase-1 domain-containing protein OS=Glycine max OX=3847 GN=100809053 PE=2 SV=1	1	3.34	0.000427299	0.00315411	1.53007	0.613596
100789547	C6TJ60	PHB domain-containing protein OS=Glycine max OX=3847 GN=100789547 PE=2 SV=1	15	260.78	0.00194393	0.00662736	1.53037	0.613879
100818107	I1KHH3	Lipase_GDSL domain-containing protein OS=Glycine max OX=3847 GN=100818107 PE=3 SV=1	1	2.06	0.0448927	0.0375863	1.53058	0.614082
100305558	C6SVM8	Peptide-methionine (R)-S-oxide reductase OS=Glycine max OX=3847 GN=100305558 PE=2 SV=1	1	18.87	0.00653404	0.0125586	1.53065	0.61414
100301882	I1K6M2	Uncharacterized protein OS=Glycine max OX=3847 GN=100301882 PE=3 SV=1	7	57.99	0.0149687	0.0198541	1.53214	0.615545
GLYMA_05G047700	I1K0A8	Uncharacterized protein OS=Glycine max OX=3847 GN=GLYMA_05G047700 PE=4 SV=2	2	47.57	0.00749198	0.0134977	1.53284	0.616208
100816387	I1L1D9	Uncharacterized protein OS=Glycine max OX=3847 GN=100816387 PE=4 SV=1	1	29.44	0.0328742	0.0310435	1.5334	0.616735
GLYMA_08G234300	A0A0R0IRD8	Uncharacterized protein OS=Glycine max OX=3847 GN=GLYMA_08G234300 PE=3 SV=1	1	2.9	0.0075939	0.0135951	1.53418	0.617464
100805116	I1ME53	SCP domain-containing protein OS=Glycine max OX=3847 GN=100805116 PE=4 SV=1	2	22.82	0.000856508	0.00439459	1.53448	0.617749
	C6SYP7	Dirigent protein OS=Glycine max OX=3847 PE=2 SV=1	1	3.63	0.00718052	0.0131922	1.53572	0.618916
100799703	K7KGX2	Aldo_ket_red domain-containing protein OS=Glycine max OX=3847 GN=100799703 PE=4 SV=1	11	119.16	0.000771256	0.00418287	1.53618	0.619345
100790725	I1N327	Uncharacterized protein OS=Glycine max OX=3847 GN=100790725 PE=3 SV=2	1	3	0.011592	0.0172415	1.53733	0.620423
547950	C6TAT2	Tau class glutathione S-transferase OS=Glycine max OX=3847 GN=547950 PE=2 SV=1	8	117.27	0.00115772	0.00507297	1.53773	0.620804
LOX9	A7LCD5	Lipoxygenase OS=Glycine max OX=3847 GN=LOX9 PE=2 SV=1	21	227.57	0.0313496	0.0301345	1.53908	0.622064
GLYMA_07G115900	I1KJI7	Nucleoside diphosphate kinase OS=Glycine max OX=3847 GN=GLYMA_07G115900 PE=3 SV=1	1	107.04	0.0155528	0.0202709	1.54052	0.623417
GLYMA_05G103600	A0A0R0JYS9	Peroxidase OS=Glycine max OX=3847 GN=GLYMA_05G103600 PE=3 SV=1	3	145.81	0.0398582	0.0349793	1.54064	0.623533
100814766	I1KYK0	Uncharacterized protein OS=Glycine max OX=3847 GN=100814766 PE=3 SV=1	3	37.04	0.00317237	0.00868077	1.54189	0.624697
100799397	I1K4J3	Uncharacterized protein OS=Glycine max OX=3847 GN=100799397 PE=3 SV=2	1	3.14	0.00298936	0.00840772	1.54246	0.625233
100820516	I1LIP5	Uncharacterized protein OS=Glycine max OX=3847 GN=100820516 PE=4 SV=1	3	17.69	0.0165751	0.0209666	1.54359	0.626289
100777927	C6TBX7	Uncharacterized protein OS=Glycine max OX=3847 GN=100777927 PE=2 SV=1	4	38.36	0.0147667	0.0197065	1.54487	0.627484
100813488	I1M6P9	Dihydrolipoyllysine-residue succinyltransferase OS=Glycine max OX=3847 GN=100813488 PE=3 SV=1	2	121.09	0.0015385	0.00585775	1.54674	0.62923
GLYMA_U031100	I1M8U0	Uncharacterized protein OS=Glycine max OX=3847 GN=GLYMA_U031100 PE=4 SV=1	1	20.46	0.0147809	0.019717	1.54786	0.630272
100800302	I1LYS6	Uncharacterized protein OS=Glycine max OX=3847 GN=100800302 PE=3 SV=1	2	7.45	0.00760628	0.0136069	1.55019	0.632443
100305364	C6FF72	Serine/threonine protein kinase-like protein OS=Glycine max OX=3847 GN=100305364 PE=2 SV=1	2	4.77	0.0011833	0.00512802	1.55177	0.633916
547824	C6TCN5	Ferritin OS=Glycine max OX=3847 GN=547824 PE=2 SV=1	3	69.85	0.0233574	0.0253539	1.55208	0.634202
CHI1A	Q93XE6	Chalcone--flavonone isomerase 1A OS=Glycine max OX=3847 GN=CHI1A PE=2 SV=1	11	127.95	0.00247849	0.0076114	1.55217	0.634288
	C6TG01	Histone H2A OS=Glycine max OX=3847 PE=2 SV=1	2	17.71	0.00980705	0.0156592	1.55254	0.634635
100780280	A0A0R0K4V3	C2 NT-type domain-containing protein OS=Glycine max OX=3847 GN=100780280 PE=4 SV=1	2	5.34	0.0129663	0.0183623	1.5529	0.634962
100781096	I1MUS2	TCP domain-containing protein OS=Glycine max OX=3847 GN=100781096 PE=4 SV=1	4	13.11	0.000168549	0.00227042	1.5541	0.63608
100799603	I1KJH7	ATP-synt_DE_N domain-containing protein OS=Glycine max OX=3847 GN=100799603 PE=3 SV=1	4	63.62	0.0416	0.0358757	1.55439	0.636348
100787207	I1N8L6	Non-reducing end alpha-L-arabinofuranosidase OS=Glycine max OX=3847 GN=100787207 PE=3 SV=1	2	59.22	0.000732768	0.00407916	1.55461	0.636548
	C6TB83	Peroxidase OS=Glycine max OX=3847 PE=2 SV=1	3	140.36	0.0116449	0.0172856	1.55882	0.640452
100818233	I1LQR8	Uncharacterized protein OS=Glycine max OX=3847 GN=100818233 PE=3 SV=1	7	56.79	0.00113569	0.0050256	1.56215	0.643536
100819288	I1LMY0	Uncharacterized protein OS=Glycine max OX=3847 GN=100819288 PE=4 SV=1	2	52.17	0.0221714	0.0245559	1.56358	0.64485
GLYMA_13G094100	I1LVT9	SCP domain-containing protein OS=Glycine max OX=3847 GN=GLYMA_13G094100 PE=4 SV=1	2	7.55	0.000422347	0.00313909	1.56519	0.646342
100779602	I1LWJ2	Aldose 1-epimerase OS=Glycine max OX=3847 GN=100779602 PE=3 SV=1	1	6.37	0.0148768	0.0197872	1.56803	0.648954
100799250	I1KFF8	DLH domain-containing protein OS=Glycine max OX=3847 GN=100799250 PE=4 SV=1	3	43.77	0.00187626	0.00650957	1.56803	0.648955
GLYMA_04G154500	I1JWB8	MBD domain-containing protein OS=Glycine max OX=3847 GN=GLYMA_04G154500 PE=4 SV=1	6	94.39	0.00596087	0.0119578	1.56833	0.64923
100801743	I1M4L1	Uncharacterized protein OS=Glycine max OX=3847 GN=100801743 PE=3 SV=1	4	106.78	0.00489954	0.0107907	1.56854	0.649426
	C6TI63	Uncharacterized protein OS=Glycine max OX=3847 PE=2 SV=1	1	9.3	0.00180809	0.00638677	1.5686	0.649477
100818013	I1N483	Uncharacterized protein OS=Glycine max OX=3847 GN=100818013 PE=4 SV=1	5	25.19	0.00263966	0.00787799	1.56891	0.649759
100775182	A0A0R0IIS7	PKS_ER domain-containing protein OS=Glycine max OX=3847 GN=100775182 PE=4 SV=1	1	69.54	3.12543e-05	0.00136499	1.57157	0.652208
GLYMA_17G091300	I1MTJ0	RNase III domain-containing protein OS=Glycine max OX=3847 GN=GLYMA_17G091300 PE=4 SV=1	3	20.23	0.0231043	0.0251862	1.57221	0.65279
	C6T7D4	Peroxidase OS=Glycine max OX=3847 PE=2 SV=1	2	22.45	0.000844071	0.00436514	1.57334	0.653834
100527221	C6T3N6	Tau class glutathione S-transferase OS=Glycine max OX=3847 GN=100527221 PE=2 SV=1	2	5.55	0.00591785	0.0119106	1.57362	0.654089
100813135	I1M903	Uncharacterized protein OS=Glycine max OX=3847 GN=100813135 PE=4 SV=2	3	133.05	0.00580769	0.0117883	1.57611	0.656366
GLYMA_03G246300	A0A0R0KPC8	Ribose-5-phosphate isomerase OS=Glycine max OX=3847 GN=GLYMA_03G246300 PE=3 SV=1	2	64.85	0.00175104	0.00628098	1.57668	0.656888
100170732	B0M1A7	Peroxisomal small heat shock protein OS=Glycine max OX=3847 GN=100170732 PE=2 SV=1	3	72.37	0.0167979	0.0211129	1.57695	0.657133
100776754	I1KC37	Uncharacterized protein OS=Glycine max OX=3847 GN=100776754 PE=4 SV=1	3	23.58	0.0063908	0.0124132	1.57737	0.657522
vlxC	Q43440	Lipoxygenase OS=Glycine max OX=3847 GN=vlxC PE=2 SV=1	7	182.8	0.023104	0.0251861	1.57749	0.657635
	C6TCY8	Allene-oxide cyclase OS=Glycine max OX=3847 PE=2 SV=1	2	14.35	0.0334476	0.031389	1.57757	0.657706
100795150	A0A0R0EAH9	Ribose-5-phosphate isomerase OS=Glycine max OX=3847 GN=100795150 PE=3 SV=1	1	2.76	0.00690098	0.0129174	1.57811	0.658197
100797957	I1MZQ2	Uncharacterized protein OS=Glycine max OX=3847 GN=100797957 PE=3 SV=2	2	7.4	0.0366222	0.0332271	1.57843	0.658486
100797523	K7L6R2	Uncharacterized protein OS=Glycine max OX=3847 GN=100797523 PE=4 SV=1	4	18.33	0.00294402	0.0083425	1.57851	0.658567
100776726	I1LVB0	Uncharacterized protein OS=Glycine max OX=3847 GN=100776726 PE=3 SV=1	3	12.96	0.00669267	0.012716	1.57867	0.658713
	C6TCQ1	Protein-serine/threonine phosphatase OS=Glycine max OX=3847 PE=2 SV=1	6	24.49	0.000692611	0.00396494	1.57927	0.659262
100819216	I1J4W0	Uncharacterized protein OS=Glycine max OX=3847 GN=100819216 PE=3 SV=1	2	33.63	0.0013342	0.00542971	1.57977	0.659717
100809838	I1JWZ6	Uncharacterized protein OS=Glycine max OX=3847 GN=100809838 PE=4 SV=2	2	23.28	0.0431811	0.0366937	1.58107	0.660898
100778390	C6TFQ0	Peptidylprolyl isomerase OS=Glycine max OX=3847 GN=100778390 PE=2 SV=1	1	2.78	0.017894	0.0218123	1.58256	0.662264
	C6TCK6	Uncharacterized protein OS=Glycine max OX=3847 PE=2 SV=1	2	20.75	0.0140733	0.019201	1.58354	0.663155
100820003	I1NIT2	Uncharacterized protein OS=Glycine max OX=3847 GN=100820003 PE=4 SV=2	1	2.39	0.037349	0.0336309	1.58612	0.665499
100527097	C6T3A2	Bet_v_1 domain-containing protein OS=Glycine max OX=3847 GN=100527097 PE=2 SV=1	8	127.91	0.00294105	0.00833819	1.58827	0.667458
	G0T440	Purple acid phosphatase OS=Glycine max OX=3847 PE=2 SV=1	6	44.89	0.00387139	0.0096223	1.59018	0.669189
GLYMA_05G223400	I1K629	Uncharacterized protein OS=Glycine max OX=3847 GN=GLYMA_05G223400 PE=3 SV=1	1	4.95	0.0215086	0.0241174	1.59044	0.669429
100779145	I1JDN2	Phenylalanyl-tRNA synthetase OS=Glycine max OX=3847 GN=100779145 PE=3 SV=1	1	6.45	0.0377536	0.033853	1.59128	0.670184
100796737	I1LVH9	Peroxidase OS=Glycine max OX=3847 GN=100796737 PE=3 SV=1	5	42.64	0.000680552	0.00392937	1.5928	0.671562
100791803	A0A0R0HQN9	Uncharacterized protein OS=Glycine max OX=3847 GN=100791803 PE=4 SV=1	2	17.46	0.00316959	0.00867666	1.59297	0.671715
AT-1SNBP	Q93YH8	HMG I/Y like protein OS=Glycine max OX=3847 GN=AT-1SNBP PE=2 SV=1	9	48.57	0.00700901	0.0130237	1.59299	0.671737
GLYMA_16G031600	K7MEZ3	AAA domain-containing protein OS=Glycine max OX=3847 GN=GLYMA_16G031600 PE=4 SV=1	1	2.94	2.42927e-05	0.00122506	1.59545	0.673961
100794711	I1J8T1	NmrA domain-containing protein OS=Glycine max OX=3847 GN=100794711 PE=4 SV=1	2	32.83	0.000265464	0.00269655	1.599	0.677174
547836	B3TDK7	Lipoxygenase OS=Glycine max OX=3847 GN=547836 PE=3 SV=1	21	539.37	0.0363416	0.0330696	1.5995	0.677622
100819481	I1LTI8	Uncharacterized protein OS=Glycine max OX=3847 GN=100819481 PE=3 SV=1	1	97.38	0.0129774	0.0183709	1.59998	0.678056
100306505	C6SZN6	Usp domain-containing protein OS=Glycine max OX=3847 GN=100306505 PE=2 SV=1	4	47.14	0.0140097	0.0191544	1.60016	0.678215
100808944	A0A0R0HJB4	Uncharacterized protein OS=Glycine max OX=3847 GN=100808944 PE=4 SV=1	1	3.17	8.48603e-05	0.00190037	1.60123	0.679185
	C6T097	Uncharacterized protein OS=Glycine max OX=3847 PE=2 SV=1	1	9.47	0.00155374	0.00588969	1.60154	0.679464
100789630	A0A0R0I9A7	Uncharacterized protein OS=Glycine max OX=3847 GN=100789630 PE=3 SV=1	1	7.43	0.0281537	0.028347	1.60391	0.68159
100811628	I1JL51	Dirigent protein OS=Glycine max OX=3847 GN=100811628 PE=3 SV=1	1	24.75	0.00674333	0.0127656	1.60436	0.681995
100802337	I1L520	Uncharacterized protein OS=Glycine max OX=3847 GN=100802337 PE=4 SV=1	1	3.08	0.022015	0.0244482	1.60518	0.682738
nr2	Q9SYR0	Nitrate reductase (NADH) (Fragment) OS=Glycine max OX=3847 GN=nr2 PE=3 SV=1	2	5.85	0.0126205	0.0180873	1.60765	0.684952
	C6T5D6	Complex I-B22 OS=Glycine max OX=3847 PE=2 SV=1	1	45.97	0.0138451	0.0190331	1.60929	0.686422
GLYMA_13G103100	A0A0R0GL47	Xyloglucan endotransglucosylase/hydrolase OS=Glycine max OX=3847 GN=GLYMA_13G103100 PE=3 SV=1	2	7.82	0.0251193	0.0264855	1.61144	0.688353
100794685	A0A0R0IHL7	Annexin OS=Glycine max OX=3847 GN=100794685 PE=3 SV=1	7	35.55	0.000123288	0.00211155	1.61188	0.688743
GLYMA_07G050300	I1KHQ2	Aspergillus nuclease S(1) OS=Glycine max OX=3847 GN=GLYMA_07G050300 PE=3 SV=1	5	27.22	0.00044032	0.00319266	1.61399	0.690634
GLYMA_15G061300	I1ME40	Inorganic diphosphatase OS=Glycine max OX=3847 GN=GLYMA_15G061300 PE=3 SV=1	5	108.55	0.00321001	0.00873602	1.61411	0.690739
IFR1	I1J8T0	Isoflavone reductase OS=Glycine max OX=3847 GN=IFR1 PE=2 SV=1	2	129.62	0.000148516	0.0022084	1.6149	0.691445
100783593	K7LBN6	(1->3)-beta-glucan endohydrolase OS=Glycine max OX=3847 GN=100783593 PE=3 SV=1	1	3.19	0.0303438	0.0295897	1.61568	0.692143
100795388	I1M6S7	Uncharacterized protein OS=Glycine max OX=3847 GN=100795388 PE=4 SV=1	1	2.02	0.0191171	0.0226095	1.61597	0.6924
100815477	I1KUQ3	Lipoxygenase OS=Glycine max OX=3847 GN=100815477 PE=3 SV=1	8	102.04	0.0299458	0.0293697	1.61614	0.692553
GLYMA_20G184800	I1NHK3	Uncharacterized protein OS=Glycine max OX=3847 GN=GLYMA_20G184800 PE=4 SV=1	1	2.78	0.00756229	0.0135651	1.61937	0.69543
GLYMA_11G081000	K7LNL5	Uncharacterized protein OS=Glycine max OX=3847 GN=GLYMA_11G081000 PE=4 SV=1	1	8.65	0.00131968	0.00540229	1.62095	0.696842
GLYMA_19G020700	I1N634	Aldose 1-epimerase OS=Glycine max OX=3847 GN=GLYMA_19G020700 PE=3 SV=1	1	3.33	0.0335883	0.0314732	1.6211	0.696971
100795029	I1MEH3	Allantoinase OS=Glycine max OX=3847 GN=100795029 PE=3 SV=1	6	111.98	4.15627e-07	0.000294694	1.62111	0.69698
GLYMA_15G177800	I1MHG0	Uncharacterized protein OS=Glycine max OX=3847 GN=GLYMA_15G177800 PE=3 SV=1	3	65.36	0.00121703	0.00519881	1.62182	0.697612
100527245	C6T3R2	Uncharacterized protein OS=Glycine max OX=3847 GN=100527245 PE=2 SV=1	1	29.54	0.0349354	0.0322659	1.62354	0.699139
100814659	I1LIM9	S-acyltransferase OS=Glycine max OX=3847 GN=100814659 PE=3 SV=1	1	12.31	0.000365392	0.00296756	1.62465	0.700133
100814375	K7KWN5	MBD domain-containing protein OS=Glycine max OX=3847 GN=100814375 PE=4 SV=1	10	66.25	0.00431854	0.0101617	1.62742	0.702586
100791275	A0A0R4J5X1	Peroxidase OS=Glycine max OX=3847 GN=100791275 PE=3 SV=1	4	26.68	0.000438726	0.00318801	1.62753	0.702688
100803171	I1MEE6	Uncharacterized protein OS=Glycine max OX=3847 GN=100803171 PE=3 SV=1	2	7.14	0.00105822	0.00485338	1.62761	0.702759
100804361	I1NFW9	Glycosyltransferase OS=Glycine max OX=3847 GN=100804361 PE=3 SV=1	10	40.88	0.000514784	0.00339665	1.628	0.703102
100808509	C6TH04	RINb protein OS=Glycine max OX=3847 GN=100808509 PE=2 SV=1	3	32.33	0.000982305	0.00467223	1.62848	0.703523
100795901	C6TJW6	Phytocyanin domain-containing protein OS=Glycine max OX=3847 GN=100795901 PE=2 SV=1	6	40.17	0.00796856	0.013943	1.62918	0.70415
100813840	C6T9F2	MBD domain-containing protein OS=Glycine max OX=3847 GN=100813840 PE=2 SV=1	10	87.47	0.00208934	0.00690307	1.62935	0.704296
100782224	I1JKB3	Uncharacterized protein OS=Glycine max OX=3847 GN=100782224 PE=3 SV=1	1	26.8	0.0119897	0.0175683	1.63265	0.707215
100775367	I1MKN8	CAAD domain-containing protein OS=Glycine max OX=3847 GN=100775367 PE=4 SV=1	2	6.68	0.00492264	0.0108141	1.63288	0.707416
GLYMA_13G116200	I1LYC6	Uncharacterized protein OS=Glycine max OX=3847 GN=GLYMA_13G116200 PE=3 SV=1	3	13.17	0.00902924	0.0149371	1.63317	0.707677
106795490	K7M034	BED-type domain-containing protein OS=Glycine max OX=3847 GN=106795490 PE=4 SV=1	1	51.52	0.00619841	0.012213	1.63704	0.711088
100786734	I1MGS2	Uncharacterized protein OS=Glycine max OX=3847 GN=100786734 PE=4 SV=1	3	37.98	0.0282122	0.0283813	1.63846	0.712342
100804943	I1KIE4	Uncharacterized protein OS=Glycine max OX=3847 GN=100804943 PE=3 SV=1	2	16.3	0.00111229	0.00497472	1.64239	0.715795
100500136	C6T0M5	Uncharacterized protein OS=Glycine max OX=3847 GN=100500136 PE=2 SV=1	2	7.92	0.00515871	0.0110461	1.64436	0.717523
100799931	G0T437	Purple acid phosphatase OS=Glycine max OX=3847 GN=100799931 PE=2 SV=1	1	4.25	0.0100743	0.0158985	1.64873	0.721356
100784108	I1KR47	AAI domain-containing protein OS=Glycine max OX=3847 GN=100784108 PE=3 SV=2	1	7.49	0.0327037	0.03094	1.6546	0.726485
100815457	I1KME9	S-acyltransferase OS=Glycine max OX=3847 GN=100815457 PE=3 SV=1	1	2.46	0.00711904	0.0131306	1.65565	0.727399
GLYMA_02G289400	I1JJ73	Lipocln_cytosolic_FA-bd_dom domain-containing protein OS=Glycine max OX=3847 GN=GLYMA_02G289400 PE=3 SV=1	2	6.64	0.00217156	0.00705851	1.65638	0.728035
GSTL7	I1NA39	Lambda class glutathione S-transferase OS=Glycine max OX=3847 GN=GSTL7 PE=2 SV=1	11	153.71	0.00272458	0.00801249	1.65843	0.729822
100816527	A0A0R4J598	Cystatin domain-containing protein OS=Glycine max OX=3847 GN=100816527 PE=4 SV=1	2	24.01	0.0309237	0.0299057	1.65847	0.729854
100796457	I1KTE5	TFIIS N-terminal domain-containing protein OS=Glycine max OX=3847 GN=100796457 PE=4 SV=1	1	1.89	0.0491983	0.039741	1.65932	0.730592
100784634	I1KY11	Protein kinase domain-containing protein OS=Glycine max OX=3847 GN=100784634 PE=4 SV=1	5	31.68	0.00104251	0.00481695	1.66085	0.731924
	C6T0D9	Cystatin domain-containing protein OS=Glycine max OX=3847 PE=2 SV=1	1	4.08	0.0423568	0.0362682	1.66314	0.733913
100779640	I1KXK7	Purple acid phosphatase OS=Glycine max OX=3847 GN=100779640 PE=3 SV=1	7	73.63	0.000602885	0.00368475	1.66518	0.735679
100305867	C6SWY6	Bet_v_1 domain-containing protein OS=Glycine max OX=3847 GN=100305867 PE=2 SV=1	9	107.64	0.00249332	0.00763658	1.66536	0.73583
	C6SWH3	Uncharacterized protein OS=Glycine max OX=3847 PE=2 SV=1	1	64.52	0.0186967	0.0223365	1.6662	0.736566
100793001	I1LCR3	OTU domain-containing protein OS=Glycine max OX=3847 GN=100793001 PE=4 SV=1	1	3.01	0.00364757	0.0093374	1.66826	0.738346
100812309	C6THF9	Peroxidase OS=Glycine max OX=3847 GN=100812309 PE=2 SV=1	1	13.9	0.00385041	0.0095963	1.67061	0.740371
100811209	K7MIV6	Uncharacterized protein OS=Glycine max OX=3847 GN=100811209 PE=3 SV=1	4	38.42	0.000170188	0.00227498	1.67091	0.740636
GLYMA_10G292200	I1LFF1	Chalcone-flavonone isomerase family protein OS=Glycine max OX=3847 GN=GLYMA_10G292200 PE=3 SV=1	4	131.9	0.00107627	0.00489456	1.67095	0.740671
100795412	C6TCA1	Peroxidase OS=Glycine max OX=3847 GN=100795412 PE=2 SV=1	11	72.99	0.00031569	0.00284785	1.67262	0.742109
	C6TGN9	Usp domain-containing protein OS=Glycine max OX=3847 PE=2 SV=1	1	76.63	0.00876068	0.0146755	1.67304	0.742472
100782180	K7MLQ3	AA_permease_C domain-containing protein OS=Glycine max OX=3847 GN=100782180 PE=4 SV=1	1	2.46	0.0254783	0.0267147	1.67447	0.743708
547951	Q9FQD4	Glutathione transferase OS=Glycine max OX=3847 GN=547951 PE=2 SV=1	6	30.21	0.000509517	0.00338343	1.6763	0.745283
100775766	A0A0R0LB64	Uncharacterized protein OS=Glycine max OX=3847 GN=100775766 PE=3 SV=1	1	37.3	0.00688679	0.0129039	1.67724	0.746091
100791865	I1KAD3	Uncharacterized protein OS=Glycine max OX=3847 GN=100791865 PE=4 SV=2	14	59.43	0.000126353	0.00212419	1.67766	0.746454
	Q42792	Asparagine synthetase [glutamine-hydrolyzing] OS=Glycine max OX=3847 PE=2 SV=1	3	55.16	0.00928434	0.0151796	1.67848	0.747156
100797722	I1J6F4	Uncharacterized protein OS=Glycine max OX=3847 GN=100797722 PE=4 SV=1	1	2.7	0.00908144	0.0149872	1.67855	0.747216
100813980	C6TNF9	Pyr_redox_2 domain-containing protein OS=Glycine max OX=3847 GN=100813980 PE=2 SV=1	3	57.11	0.00161074	0.00600669	1.67955	0.748076
100793519	I1LBR6	Uncharacterized protein OS=Glycine max OX=3847 GN=100793519 PE=4 SV=1	7	24.45	0.000387031	0.00302594	1.68147	0.74972
100789420	I1KSR6	Uncharacterized protein OS=Glycine max OX=3847 GN=100789420 PE=3 SV=1	11	75.2	0.000794043	0.00424179	1.68265	0.750733
100786423	C6TF57	Uncharacterized protein OS=Glycine max OX=3847 GN=100786423 PE=2 SV=1	2	8.58	0.000458413	0.00324584	1.68423	0.752089
GSTU27	K7L1L7	Tau class glutathione S-transferase OS=Glycine max OX=3847 GN=GSTU27 PE=2 SV=1	4	25.88	0.000766979	0.0041716	1.68648	0.754015
100812378	I1NJA2	Prenyltransferase 7 OS=Glycine max OX=3847 GN=100812378 PE=2 SV=1	1	3.05	0.00318418	0.00869816	1.68657	0.75409
100789468	I1JJ78	Uncharacterized protein OS=Glycine max OX=3847 GN=100789468 PE=4 SV=1	1	2.82	0.00181449	0.00639844	1.68838	0.755636
100816906	A0A0R0L553	CS domain-containing protein OS=Glycine max OX=3847 GN=100816906 PE=4 SV=1	1	2.54	0.000840592	0.00435682	1.68943	0.756537
GLYMA_20G241600	C6TDI3	Chalcone-flavonone isomerase family protein OS=Glycine max OX=3847 GN=GLYMA_20G241600 PE=2 SV=1	3	135.25	0.00172166	0.00622522	1.68962	0.756701
100800976	A0A0R0K8M4	MBD domain-containing protein OS=Glycine max OX=3847 GN=100800976 PE=4 SV=1	8	96.89	0.0170466	0.0212739	1.69032	0.757299
GLYMA_02G181200	A0A0R0L5S8	DNA-directed RNA polymerase subunit OS=Glycine max OX=3847 GN=GLYMA_02G181200 PE=3 SV=1	1	3.33	0.00708308	0.0130958	1.69129	0.758128
GLYMA_08G111000	Q6X0N7	Beta-galactosidase OS=Glycine max OX=3847 GN=GLYMA_08G111000 PE=3 SV=1	11	40.2	0.000390381	0.00303687	1.69429	0.760677
GLYMA_01G239600	A0A0R0LP27	Abhydrolase_3 domain-containing protein OS=Glycine max OX=3847 GN=GLYMA_01G239600 PE=3 SV=1	6	61.71	0.00211323	0.00694807	1.69569	0.761874
100796839	I1MXP5	LNS2 domain-containing protein OS=Glycine max OX=3847 GN=100796839 PE=3 SV=2	3	10.59	0.000287623	0.00276775	1.69738	0.763306
100808195	K7K9J7	Uncharacterized protein OS=Glycine max OX=3847 GN=100808195 PE=4 SV=1	1	2.79	0.00173925	0.00625872	1.69739	0.763316
GLYMA_13G365500	A0A0R0GZ86	MBD domain-containing protein OS=Glycine max OX=3847 GN=GLYMA_13G365500 PE=4 SV=1	11	65.16	0.00449403	0.0103606	1.69903	0.764713
100779050	I1NJF9	Myb-like domain-containing protein OS=Glycine max OX=3847 GN=100779050 PE=4 SV=1	4	48.2	0.0179761	0.0218642	1.70082	0.76623
100808718	I1JGG8	t-SNARE coiled-coil homology domain-containing protein OS=Glycine max OX=3847 GN=100808718 PE=3 SV=1	7	30.35	0.000857673	0.00439733	1.70637	0.770927
100781863	K7LNG5	Isoflavone reductase OS=Glycine max OX=3847 GN=100781863 PE=2 SV=1	5	125.39	6.52836e-05	0.00176718	1.70655	0.77108
100815434	I1M469	Uncharacterized protein OS=Glycine max OX=3847 GN=100815434 PE=3 SV=1	1	7.79	0.0395017	0.0347919	1.7103	0.774251
100810258	I1M261	Allantoinase OS=Glycine max OX=3847 GN=100810258 PE=3 SV=1	5	124.05	0.000339933	0.00290938	1.71044	0.774369
100809706	A0A0R0ENW6	Peptidase A1 domain-containing protein OS=Glycine max OX=3847 GN=100809706 PE=4 SV=1	12	79.95	6.70733e-05	0.00178045	1.71193	0.775624
GLYMA_15G038100	A0A0R0G6T3	Uncharacterized protein OS=Glycine max OX=3847 GN=GLYMA_15G038100 PE=3 SV=1	2	146.19	0.00154294	0.00586709	1.71357	0.777001
GLYMA_19G007800	I1N5Q9	PDZ domain-containing protein OS=Glycine max OX=3847 GN=GLYMA_19G007800 PE=3 SV=1	7	30.7	0.000477051	0.00329809	1.71374	0.777152
100802459	I1KH70	Lipoxygenase OS=Glycine max OX=3847 GN=100802459 PE=3 SV=1	1	107.1	0.00125577	0.00527765	1.7147	0.777955
	C6TMZ4	Fe2OG dioxygenase domain-containing protein OS=Glycine max OX=3847 PE=2 SV=1	1	31.56	0.0292845	0.0289986	1.71619	0.779212
100779369	I1N627	PHB domain-containing protein OS=Glycine max OX=3847 GN=100779369 PE=4 SV=1	4	153.04	3.39451e-05	0.00140952	1.71926	0.781784
100780246	K7LNG2	NmrA domain-containing protein OS=Glycine max OX=3847 GN=100780246 PE=4 SV=1	4	52.99	0.00270776	0.00798616	1.72096	0.783215
100816767	I1LI74	Uncharacterized protein OS=Glycine max OX=3847 GN=100816767 PE=4 SV=1	6	28.05	0.000141475	0.00218342	1.72247	0.784481
100807342	C6TD56	Glyceraldehyde-3-phosphate dehydrogenase OS=Glycine max OX=3847 GN=100807342 PE=2 SV=1	4	275.59	0.000800782	0.00425887	1.724	0.785762
KTI1	P25272	Kunitz-type trypsin inhibitor KTI1 OS=Glycine max OX=3847 GN=KTI1 PE=2 SV=1	6	63.74	0.00287499	0.0082413	1.72413	0.785871
	Q38IW8	Triosephosphate isomerase OS=Glycine max OX=3847 PE=2 SV=1	3	143.24	0.00058592	0.00362873	1.72474	0.786379
100500012	C6SZC0	Thioredoxin OS=Glycine max OX=3847 GN=100500012 PE=2 SV=1	2	17.17	0.0177541	0.0217232	1.72552	0.787035
100500267	C6T172	Thioredoxin-like_fold domain-containing protein OS=Glycine max OX=3847 GN=100500267 PE=2 SV=1	5	34.2	0.00112026	0.00499208	1.72673	0.788046
100787141	I1ML76	t-SNARE coiled-coil homology domain-containing protein OS=Glycine max OX=3847 GN=100787141 PE=3 SV=1	2	9.95	0.00465575	0.0105369	1.72676	0.788064
100527197	C6T3L1	Usp domain-containing protein OS=Glycine max OX=3847 GN=100527197 PE=2 SV=1	3	25.52	0.000331473	0.00288864	1.727	0.788269
100305594	C6SVT0	Usp domain-containing protein OS=Glycine max OX=3847 GN=100305594 PE=2 SV=1	9	106.96	0.00154576	0.00587301	1.72729	0.788513
547916	Q43453	G.max mRNA from stress-induced gene (H4) OS=Glycine max OX=3847 GN=547916 PE=2 SV=1	5	128.83	0.00195985	0.00665448	1.72947	0.790326
100306050	C6SXR8	ML domain-containing protein OS=Glycine max OX=3847 GN=100306050 PE=2 SV=1	2	4.91	0.00169829	0.00618021	1.72987	0.790661
GLYMA_17G254200	I1MXZ6	Thioredoxin domain-containing protein OS=Glycine max OX=3847 GN=GLYMA_17G254200 PE=4 SV=1	2	53.96	0.00247093	0.00759853	1.72997	0.790751
100802035	I1JL03	Peroxidase OS=Glycine max OX=3847 GN=100802035 PE=3 SV=1	3	19.72	0.00776655	0.0137574	1.73327	0.793499
100802118	A0A0R0JCI5	DLH domain-containing protein OS=Glycine max OX=3847 GN=100802118 PE=4 SV=1	5	46.57	0.000271486	0.00271667	1.73929	0.798498
100500019	I1ME62	4-hydroxy-4-methyl-2-oxoglutarate aldolase OS=Glycine max OX=3847 GN=100500019 PE=3 SV=1	2	23.26	0.00152554	0.00583037	1.74468	0.802964
GLYMA_14G036900	I1M769	Phytocyanin domain-containing protein OS=Glycine max OX=3847 GN=GLYMA_14G036900 PE=4 SV=1	1	2.8	0.00148304	0.00573911	1.74641	0.804396
100781407	I1KKG3	Uncharacterized protein OS=Glycine max OX=3847 GN=100781407 PE=3 SV=2	1	10.36	9.76584e-05	0.00198379	1.74704	0.804917
GLYMA_13G293500	A0A0R0GWM0	FAS1 domain-containing protein OS=Glycine max OX=3847 GN=GLYMA_13G293500 PE=3 SV=1	1	70.27	0.00476226	0.0106495	1.74747	0.805267
100804682	I1LMC4	H15 domain-containing protein OS=Glycine max OX=3847 GN=100804682 PE=4 SV=1	1	4.92	0.0081395	0.0140965	1.75	0.807355
100527721	C6T575	Uncharacterized protein OS=Glycine max OX=3847 GN=100527721 PE=2 SV=1	2	5.34	0.00577896	0.011756	1.75463	0.811167
100306201	C6SYE7	Bet_v_1 domain-containing protein OS=Glycine max OX=3847 GN=100306201 PE=2 SV=1	7	86.58	0.00197057	0.00667262	1.75669	0.81286
100170690	B1ACD3	Putative Kunitz trypsin protease inhibitor OS=Glycine max OX=3847 GN=100170690 PE=2 SV=1	4	102.78	0.00068977	0.00395661	1.75698	0.813098
GLYMA_20G044100	I1NDY7	AB hydrolase-1 domain-containing protein OS=Glycine max OX=3847 GN=GLYMA_20G044100 PE=4 SV=1	2	6.01	0.000433455	0.00317251	1.75723	0.8133
100781471	K7K640	ZnMc domain-containing protein OS=Glycine max OX=3847 GN=100781471 PE=3 SV=1	1	10.68	0.00289433	0.0082699	1.76161	0.816892
100811116	K7N2T0	Uncharacterized protein OS=Glycine max OX=3847 GN=100811116 PE=4 SV=1	3	8.11	0.000532604	0.00344959	1.76323	0.818218
100527699	C6T551	Bet_v_1 domain-containing protein OS=Glycine max OX=3847 GN=100527699 PE=2 SV=1	6	27.15	0.0016137	0.00601267	1.76391	0.818773
GLYMA_05G211600	A0A0R0JZA3	HMA domain-containing protein OS=Glycine max OX=3847 GN=GLYMA_05G211600 PE=4 SV=1	1	30.24	0.00288549	0.00825685	1.7653	0.819914
100812415	I1MBJ1	Peroxidase OS=Glycine max OX=3847 GN=100812415 PE=3 SV=1	5	122.52	0.000169633	0.00227345	1.76683	0.821161
100785484	I1K8D8	Cytokinin riboside 5'-monophosphate phosphoribohydrolase OS=Glycine max OX=3847 GN=100785484 PE=3 SV=1	1	3.4	0.0175162	0.0215718	1.76974	0.823541
GLYMA_06G302600	A0A0R4J3J1	Peroxidase OS=Glycine max OX=3847 GN=GLYMA_06G302600 PE=3 SV=1	7	81.83	0.000408867	0.00309711	1.77078	0.824384
GLYMA_09G139200	I1L377	Uncharacterized protein OS=Glycine max OX=3847 GN=GLYMA_09G139200 PE=3 SV=1	2	56.4	0.00193657	0.00661476	1.77135	0.824849
100306656	C6T0C1	Bet_v_1 domain-containing protein OS=Glycine max OX=3847 GN=100306656 PE=2 SV=1	5	31.34	0.00050265	0.00336595	1.77218	0.825526
Chia1	Q9SDY6	Chitinase OS=Glycine max OX=3847 GN=Chia1 PE=2 SV=1	5	34.12	0.0180342	0.0219028	1.77227	0.825598
	C6SXU6	Uncharacterized protein OS=Glycine max OX=3847 PE=2 SV=1	1	2.45	0.000276096	0.00273167	1.77371	0.826772
102666546	I1L830	Gnk2-homologous domain-containing protein OS=Glycine max OX=3847 GN=102666546 PE=4 SV=1	1	2.66	0.0217849	0.0242888	1.77375	0.826806
GLYMA_12G024700	A0A0R0H9T5	Peptidyl-prolyl cis-trans isomerase OS=Glycine max OX=3847 GN=GLYMA_12G024700 PE=3 SV=1	6	174.83	0.000789868	0.00423112	1.77732	0.829704
102659434	I1MJ89	Fe2OG dioxygenase domain-containing protein OS=Glycine max OX=3847 GN=102659434 PE=3 SV=1	1	3.29	0.000387956	0.00302897	1.78179	0.833328
100801286	I1N548	Phospholipase D OS=Glycine max OX=3847 GN=100801286 PE=3 SV=2	1	2.98	0.0149946	0.0198729	1.78182	0.833355
100499880	A0A0R0I8A5	C2 domain-containing protein OS=Glycine max OX=3847 GN=100499880 PE=4 SV=1	4	8.95	0.00036868	0.00297464	1.78193	0.833443
GLYMA_04G079200	I1JUQ9	Uncharacterized protein OS=Glycine max OX=3847 GN=GLYMA_04G079200 PE=4 SV=1	2	102.74	0.00386975	0.00962028	1.78434	0.835391
100790112	I1MBR7	UTP--glucose-1-phosphate uridylyltransferase OS=Glycine max OX=3847 GN=100790112 PE=3 SV=1	7	255.59	0.00069662	0.00397663	1.78442	0.835459
100306321	I1MDW4	OCRE domain-containing protein OS=Glycine max OX=3847 GN=100306321 PE=4 SV=1	1	33.25	0.0186	0.0222741	1.78454	0.835553
100796901	K7LNG9	CRAL-TRIO domain-containing protein OS=Glycine max OX=3847 GN=100796901 PE=4 SV=1	4	87.99	0.00448585	0.0103515	1.78465	0.835643
100802431	I1K547	PKS_ER domain-containing protein OS=Glycine max OX=3847 GN=100802431 PE=4 SV=1	1	62.26	0.0109408	0.0166847	1.79151	0.841174
GLYMA_03G050100	I1JL80	Ferritin OS=Glycine max OX=3847 GN=GLYMA_03G050100 PE=3 SV=1	2	39.48	0.0038213	0.00956	1.79164	0.841284
CYN	I1L7G1	Cyanate hydratase OS=Glycine max OX=3847 GN=CYN PE=3 SV=1	8	64.16	0.000857443	0.00439679	1.79442	0.843519
100800069	I1N9Q1	AP2/ERF domain-containing protein OS=Glycine max OX=3847 GN=100800069 PE=4 SV=2	1	3	0.00379888	0.00953184	1.79831	0.846644
100776669	I1JC29	Uncharacterized protein OS=Glycine max OX=3847 GN=100776669 PE=4 SV=1	1	2.36	0.00196485	0.00666296	1.80508	0.852062
100526887	C6T2N0	PRA1 family protein OS=Glycine max OX=3847 GN=100526887 PE=2 SV=1	3	15.81	0.00512431	0.011013	1.80535	0.852282
GLYMA_02G104400	A0A0R0KV87	Uncharacterized protein OS=Glycine max OX=3847 GN=GLYMA_02G104400 PE=4 SV=1	1	7.19	0.0187752	0.022387	1.81138	0.857089
100783736	I1MBP5	Uncharacterized protein OS=Glycine max OX=3847 GN=100783736 PE=4 SV=1	1	2.85	0.000170116	0.00227478	1.81296	0.858349
GLYMA_20G196900	A0A0R0EQT1	Superoxide dismutase OS=Glycine max OX=3847 GN=GLYMA_20G196900 PE=3 SV=1	4	103.25	0.000168473	0.00227021	1.81726	0.861768
100810770	I1LX52	Uncharacterized protein OS=Glycine max OX=3847 GN=100810770 PE=3 SV=1	1	12.42	0.00142187	0.00560364	1.81733	0.861824
GLYMA_13G349200	K7M3M8	Uncharacterized protein OS=Glycine max OX=3847 GN=GLYMA_13G349200 PE=3 SV=1	5	45.91	0.0063083	0.0123281	1.81741	0.861881
GLYMA_09G281900	I1L776	Uncharacterized protein OS=Glycine max OX=3847 GN=GLYMA_09G281900 PE=3 SV=1	1	27.73	0.000445105	0.00320697	1.81757	0.862008
GLYMA_01G173300	I1J8T9	Glucose-6-phosphate 1-epimerase OS=Glycine max OX=3847 GN=GLYMA_01G173300 PE=3 SV=1	4	16.53	0.000959685	0.00462447	1.81757	0.862013
100793237	A0A0R4J632	Uncharacterized protein OS=Glycine max OX=3847 GN=100793237 PE=3 SV=1	5	58.38	0.000155726	0.00223215	1.81946	0.86351
102665658	K7LLZ5	Mechanosensitive ion channel protein OS=Glycine max OX=3847 GN=102665658 PE=3 SV=1	1	2.8	0.00176776	0.00631233	1.82111	0.864822
GLYMA_13G266100	I1M2X3	Non-specific serine/threonine protein kinase OS=Glycine max OX=3847 GN=GLYMA_13G266100 PE=4 SV=1	1	6.49	0.0270677	0.0277003	1.82222	0.865699
100816534	I1MGF3	Usp domain-containing protein OS=Glycine max OX=3847 GN=100816534 PE=4 SV=1	1	6.68	0.00972187	0.0155826	1.82268	0.86606
GLYMA_08G137000	I1KT36	PLAT domain-containing protein OS=Glycine max OX=3847 GN=GLYMA_08G137000 PE=4 SV=1	3	17.64	1.15502e-05	0.0008379	1.82418	0.867248
100810270	I1KLK0	Lipoxygenase OS=Glycine max OX=3847 GN=100810270 PE=3 SV=2	1	2.17	0.0126486	0.0181099	1.82741	0.869801
100818933	I1JZA1	PH domain-containing protein OS=Glycine max OX=3847 GN=100818933 PE=4 SV=1	1	6.09	0.00026468	0.00269388	1.82874	0.870847
100803804	I1LJG3	NAD(P)H dehydrogenase (quinone) OS=Glycine max OX=3847 GN=100803804 PE=3 SV=1	3	37.28	0.00241504	0.00750217	1.83173	0.873208
loxB2	Q41245	Lipoxygenase (Fragment) OS=Glycine max OX=3847 GN=loxB2 PE=2 SV=1	2	63.59	0.000871563	0.00442963	1.83225	0.87362
100804126	A0A0R0I1Y7	Peroxidase OS=Glycine max OX=3847 GN=100804126 PE=3 SV=1	10	44.15	0.00238833	0.00745543	1.83264	0.873927
100306559	I1LWI3	PHB domain-containing protein OS=Glycine max OX=3847 GN=100306559 PE=4 SV=1	3	149.81	0.000176996	0.00231084	1.8346	0.875467
100807570	I1NIQ6	BHLH domain-containing protein OS=Glycine max OX=3847 GN=100807570 PE=4 SV=1	1	3.98	0.0399595	0.0350323	1.83534	0.876046
100777609	A0A0R0KMJ2	Uncharacterized protein OS=Glycine max OX=3847 GN=100777609 PE=3 SV=1	2	6.3	0.011539	0.0171973	1.83574	0.876364
GLYMA_11G034000	A0A0R0HBF1	Uncharacterized protein OS=Glycine max OX=3847 GN=GLYMA_11G034000 PE=3 SV=1	1	6.42	0.0155344	0.020258	1.83692	0.877289
	C6TN84	J domain-containing protein OS=Glycine max OX=3847 PE=2 SV=1	2	8.39	0.0164221	0.0208651	1.83742	0.877678
GLYMA_20G236400	A0A0R0EP30	Uncharacterized protein OS=Glycine max OX=3847 GN=GLYMA_20G236400 PE=3 SV=1	2	5.75	0.0454387	0.0378682	1.83932	0.87917
GLYMA_19G182200	A0A0R0EPG0	Uncharacterized protein OS=Glycine max OX=3847 GN=GLYMA_19G182200 PE=4 SV=1	1	5.52	0.0429759	0.0365884	1.84327	0.882269
100818309	K7L6E3	Mannan endo-1,4-beta-mannosidase OS=Glycine max OX=3847 GN=100818309 PE=3 SV=1	3	7.97	0.00155965	0.00590201	1.8448	0.883468
GLYMA_08G200200	A0A368UIN5	Uncharacterized protein OS=Glycine max OX=3847 GN=GLYMA_08G200200 PE=4 SV=1	11	234.16	9.88838e-05	0.00199097	1.84594	0.884355
100807983	I1KU50	Uncharacterized protein OS=Glycine max OX=3847 GN=100807983 PE=4 SV=1	1	5.69	0.0219485	0.0244022	1.84736	0.885463
GLYMA_18G250100	A0A368UGN4	Uncharacterized protein OS=Glycine max OX=3847 GN=GLYMA_18G250100 PE=3 SV=1	1	10.14	0.000484014	0.00331698	1.85655	0.892622
GLYMA_11G098700	A0A0R0HEL8	Peptidyl-prolyl cis-trans isomerase OS=Glycine max OX=3847 GN=GLYMA_11G098700 PE=3 SV=1	6	167.54	0.000147467	0.00220479	1.8567	0.892744
	P24337	Hydrophobic seed protein OS=Glycine max OX=3847 PE=1 SV=1	1	2.69	0.00105295	0.00484123	1.85772	0.893537
GLYMA_08G035300	A0A0R0IGC4	MFS domain-containing protein OS=Glycine max OX=3847 GN=GLYMA_08G035300 PE=3 SV=1	1	4.25	0.00405183	0.00984313	1.86227	0.897064
	C6SYZ2	Uncharacterized protein OS=Glycine max OX=3847 PE=2 SV=1	1	3.43	0.01699	0.0212374	1.86735	0.900993
100527034	C6T333	Glutathione peroxidase OS=Glycine max OX=3847 GN=100527034 PE=2 SV=1	4	30.72	0.00213123	0.0069817	1.87316	0.905473
100776785	C6TKN4	MBD domain-containing protein OS=Glycine max OX=3847 GN=100776785 PE=2 SV=1	7	66.25	0.00245352	0.00756872	1.87929	0.910191
100794122	A0A0R4J3I7	Uncharacterized protein OS=Glycine max OX=3847 GN=100794122 PE=3 SV=1	10	56.39	0.00801723	0.013987	1.87996	0.9107
GLYMA_01G018000	K7K1A8	Uncharacterized protein OS=Glycine max OX=3847 GN=GLYMA_01G018000 PE=4 SV=1	2	9.53	0.0037586	0.00948083	1.88085	0.911382
100802887	I1LBB9	Lipoxygenase OS=Glycine max OX=3847 GN=100802887 PE=3 SV=1	7	39.63	0.00142883	0.0056193	1.88429	0.914018
	C6TB34	NmrA domain-containing protein OS=Glycine max OX=3847 PE=2 SV=1	1	24.91	0.00369469	0.0093988	1.88457	0.914237
GLYMA_16G043300	I1ML44	Uncharacterized protein OS=Glycine max OX=3847 GN=GLYMA_16G043300 PE=3 SV=2	11	108.29	0.000208376	0.00247052	1.88666	0.915837
100794566	A0A0R4J2R6	Non-specific serine/threonine protein kinase OS=Glycine max OX=3847 GN=100794566 PE=3 SV=1	7	29.93	0.000164251	0.00225812	1.88691	0.916023
GLYMA_10G044700	A0A0R0HPA5	Inorganic diphosphatase OS=Glycine max OX=3847 GN=GLYMA_10G044700 PE=3 SV=1	6	73.25	0.000648896	0.00383301	1.88845	0.917201
100500685	C6T2H1	NAD(P)H dehydrogenase (quinone) OS=Glycine max OX=3847 GN=100500685 PE=2 SV=1	6	81.82	0.00261841	0.0078437	1.89036	0.918662
GLYMA_07G038800	I1KHB7	Germin-like protein OS=Glycine max OX=3847 GN=GLYMA_07G038800 PE=3 SV=1	1	8.8	0.041001	0.0355709	1.89127	0.919359
100799568	I1K441	Uncharacterized protein OS=Glycine max OX=3847 GN=100799568 PE=4 SV=1	3	18.98	7.53227e-05	0.00183547	1.89241	0.920224
	C6THC8	Uncharacterized protein OS=Glycine max OX=3847 PE=2 SV=1	5	14.01	0.00381042	0.00954635	1.89375	0.921244
100500293	A0A0R0H8B1	FAS1 domain-containing protein OS=Glycine max OX=3847 GN=100500293 PE=3 SV=1	1	69.94	0.0106896	0.0164623	1.89862	0.92495
100783765	I1KVC4	Uncharacterized protein OS=Glycine max OX=3847 GN=100783765 PE=4 SV=1	2	6.65	0.00393454	0.00969972	1.90585	0.930436
	C6T5T1	Uncharacterized protein OS=Glycine max OX=3847 PE=2 SV=1	7	52.1	0.000359024	0.00295357	1.90669	0.93107
	C6TL93	Uncharacterized protein OS=Glycine max OX=3847 PE=2 SV=1	12	71.19	0.000505764	0.00337391	1.90671	0.931089
GLYMA_01G006700	A0A368UIK6	Uncharacterized protein OS=Glycine max OX=3847 GN=GLYMA_01G006700 PE=3 SV=1	3	15.09	3.92003e-05	0.00149036	1.90773	0.93186
100817682	I1LKM5	Pyr_redox_2 domain-containing protein OS=Glycine max OX=3847 GN=100817682 PE=4 SV=1	9	94.35	0.000465987	0.00326738	1.91023	0.933743
100305501	C6SVC8	Uncharacterized protein OS=Glycine max OX=3847 GN=100305501 PE=2 SV=1	5	35.6	0.00338285	0.00898219	1.91093	0.934275
100781948	I1KM30	LRRNT_2 domain-containing protein OS=Glycine max OX=3847 GN=100781948 PE=4 SV=1	7	36.64	0.000873647	0.00443443	1.91192	0.935023
	C6TKH6	Uncharacterized protein OS=Glycine max OX=3847 PE=2 SV=1	1	3.11	0.0230925	0.0251784	1.91543	0.937669
GLYMA_10G193500	I1LCI3	Superoxide dismutase OS=Glycine max OX=3847 GN=GLYMA_10G193500 PE=3 SV=1	4	89.62	0.000123094	0.00211073	1.91701	0.93886
	C6SYY5	Uncharacterized protein OS=Glycine max OX=3847 PE=2 SV=1	4	17.7	0.0103388	0.0161442	1.91716	0.938969
100803925	I1L3K7	Phosphopyruvate hydratase OS=Glycine max OX=3847 GN=100803925 PE=3 SV=1	15	285.33	0.00163274	0.00605084	1.91727	0.939055
100786635	I1LF29	Glycosyltransferase OS=Glycine max OX=3847 GN=100786635 PE=3 SV=1	1	8.19	0.00365012	0.00934075	1.91834	0.939859
100780806	A0A0R4J4R5	Uncharacterized protein OS=Glycine max OX=3847 GN=100780806 PE=4 SV=1	1	14.42	0.000883277	0.00445644	1.91942	0.940667
100782666	I1M6L1	t-SNARE coiled-coil homology domain-containing protein OS=Glycine max OX=3847 GN=100782666 PE=3 SV=1	2	42.34	0.00403415	0.00982129	1.92282	0.943224
100306570	C6SZX7	Glutathione peroxidase OS=Glycine max OX=3847 GN=100306570 PE=2 SV=1	5	47.64	0.000194877	0.00240557	1.92347	0.943711
GLYMA_19G242300	I1NC67	Cysteine synthase OS=Glycine max OX=3847 GN=GLYMA_19G242300 PE=3 SV=1	7	266.94	4.60243e-05	0.00158235	1.92878	0.947688
100807515	A0A0R0F361	E3 ubiquitin ligase OS=Glycine max OX=3847 GN=100807515 PE=4 SV=1	2	5.82	0.006808	0.0128283	1.93035	0.948866
100787218	I1JX54	Uncharacterized protein OS=Glycine max OX=3847 GN=100787218 PE=4 SV=1	3	8.93	0.0233955	0.025379	1.93114	0.949454
GLYMA_15G071000	A0A0R0G896	Uncharacterized protein OS=Glycine max OX=3847 GN=GLYMA_15G071000 PE=3 SV=1	2	7.54	0.00231316	0.0073214	1.93208	0.950154
100813473	I1M160	DLH domain-containing protein OS=Glycine max OX=3847 GN=100813473 PE=4 SV=1	3	13.98	0.000595232	0.00365909	1.93452	0.951974
100803398	K7K7T8	Purple acid phosphatase OS=Glycine max OX=3847 GN=100803398 PE=3 SV=1	2	15.55	0.0204107	0.0234386	1.93616	0.953197
100779716	C7S8C8	Germin-like protein OS=Glycine max OX=3847 GN=100779716 PE=2 SV=1	4	35.45	0.00654474	0.0125693	1.93722	0.953987
100785194	I1J5H5	Uncharacterized protein OS=Glycine max OX=3847 GN=100785194 PE=4 SV=1	1	3.54	0.00270068	0.00797503	1.93726	0.954015
GLYMA_09G011100	I1L008	Inositol-1-monophosphatase OS=Glycine max OX=3847 GN=GLYMA_09G011100 PE=3 SV=1	3	32.83	0.000619889	0.00374072	1.93736	0.954091
GLYMA_04G202500	A0A0R0KF88	Uncharacterized protein OS=Glycine max OX=3847 GN=GLYMA_04G202500 PE=4 SV=1	1	3.52	2.98408e-05	0.0013397	1.94212	0.957632
100810661	I1MMS6	Uncharacterized protein OS=Glycine max OX=3847 GN=100810661 PE=3 SV=2	1	1.66	0.0433978	0.0368045	1.94296	0.958253
GLYMA_06G139500	A0A0R0JN77	Uncharacterized protein OS=Glycine max OX=3847 GN=GLYMA_06G139500 PE=4 SV=1	1	2.77	0.00043103	0.0031653	1.95247	0.965302
100809530	I1LQ56	NAD(P)H dehydrogenase (quinone) OS=Glycine max OX=3847 GN=100809530 PE=3 SV=1	3	29.65	0.00180577	0.00638253	1.95436	0.966694
100792351	I1NCW3	Peroxidase OS=Glycine max OX=3847 GN=100792351 PE=3 SV=1	1	20.99	0.0115029	0.017167	1.95474	0.966979
100798544	I1M2J1	Inorganic diphosphatase OS=Glycine max OX=3847 GN=100798544 PE=3 SV=1	3	105.75	0.00105828	0.00485352	1.95816	0.969501
100811719	C6TKC0	Uncharacterized protein OS=Glycine max OX=3847 GN=100811719 PE=2 SV=1	2	9.43	0.00117207	0.005104	1.96071	0.971373
GLYMA_13G030200	K7K8V1	Bet_v_1 domain-containing protein OS=Glycine max OX=3847 GN=GLYMA_13G030200 PE=3 SV=1	10	156.21	7.19525e-05	0.00181412	1.96175	0.972139
100802984	I1KID4	Uncharacterized protein OS=Glycine max OX=3847 GN=100802984 PE=3 SV=1	5	42.52	0.0015928	0.00597029	1.96202	0.972337
HO1	Q94FX1	Heme oxygenase 1 (Fragment) OS=Glycine max OX=3847 GN=HO1 PE=2 SV=1	6	73.33	0.00325837	0.00880613	1.97202	0.979677
GLYMA_03G151500	I1JNS2	Glutathione peroxidase OS=Glycine max OX=3847 GN=GLYMA_03G151500 PE=3 SV=1	2	30.07	0.0021141	0.00694971	1.98658	0.990284
GLYMA_01G217700	A0A0R0LK39	Uncharacterized protein OS=Glycine max OX=3847 GN=GLYMA_01G217700 PE=3 SV=1	3	31.57	0.000622159	0.00374809	1.99066	0.99325
100806731	I1MJE2	Uncharacterized protein OS=Glycine max OX=3847 GN=100806731 PE=4 SV=1	6	27.1	0.00173991	0.00625995	1.99395	0.995626
GLYMA_12G059500	I1LQL5	C2H2-type domain-containing protein OS=Glycine max OX=3847 GN=GLYMA_12G059500 PE=4 SV=1	2	11.88	0.00928672	0.0151818	1.99484	0.996274
100527533	K7K4C1	CRAL-TRIO domain-containing protein OS=Glycine max OX=3847 GN=100527533 PE=4 SV=1	4	82.62	0.0065418	0.0125663	2.00278	1.002
100302722	C7S8D5	Germin-like protein OS=Glycine max OX=3847 GN=100302722 PE=2 SV=1	4	33.52	0.0276266	0.0280358	2.00468	1.00337
548030	Q9FQE2	Glutathione S-transferase GST 16 OS=Glycine max OX=3847 GN=548030 PE=2 SV=1	4	16.17	9.08421e-05	0.00194139	2.00491	1.00354
100800179	K7LE15	Uncharacterized protein OS=Glycine max OX=3847 GN=100800179 PE=4 SV=1	1	3.03	0.0157074	0.0203788	2.01167	1.00839
100800397	I1L9P5	Sucrose-phosphate phosphatase OS=Glycine max OX=3847 GN=100800397 PE=3 SV=1	14	74.3	0.000452169	0.00322778	2.01499	1.01078
100811540	I1KQ26	Aldedh domain-containing protein OS=Glycine max OX=3847 GN=100811540 PE=3 SV=1	9	85.08	0.00668338	0.0127069	2.019	1.01364
100818032	A0A0R0HUK1	Uncharacterized protein OS=Glycine max OX=3847 GN=100818032 PE=3 SV=1	1	18.1	0.000305646	0.00282036	2.02091	1.01501
100777195	I1JFL5	Inhibitor I9 domain-containing protein OS=Glycine max OX=3847 GN=100777195 PE=4 SV=1	6	68.84	0.0485004	0.0394021	2.02146	1.0154
100802789	I1K5M9	Phosphoglucomutase (alpha-D-glucose-1,6-bisphosphate-dependent) OS=Glycine max OX=3847 GN=100802789 PE=3 SV=1	3	235.9	0.000251015	0.00264569	2.02501	1.01793
	C6T5C4	Succ_DH_flav_C domain-containing protein (Fragment) OS=Glycine max OX=3847 PE=2 SV=1	3	31.96	0.00077414	0.00419042	2.02579	1.01849
100807037	K7N519	Uncharacterized protein OS=Glycine max OX=3847 GN=100807037 PE=3 SV=1	1	5.7	0.00299983	0.00842263	2.03316	1.02373
GLYMA_15G076500	I1MEL2	Uncharacterized protein OS=Glycine max OX=3847 GN=GLYMA_15G076500 PE=3 SV=1	1	14.38	0.00168597	0.00615626	2.03696	1.02642
100785400	I1N0D2	GRAS domain-containing protein OS=Glycine max OX=3847 GN=100785400 PE=3 SV=2	3	14.16	0.0273358	0.0278619	2.03853	1.02753
GLYMA_16G048100	A0A0R0FLG8	Alpha-mannosidase OS=Glycine max OX=3847 GN=GLYMA_16G048100 PE=3 SV=1	11	66.54	9.71626e-05	0.00198085	2.0475	1.03386
GLYMA_17G114700	A0A0R0FK09	SPX domain-containing protein 1 OS=Glycine max OX=3847 GN=GLYMA_17G114700 PE=2 SV=1	5	22.17	5.29282e-05	0.00165907	2.0504	1.0359
GLYMA_09G023000	I1L0D9	Peroxidase OS=Glycine max OX=3847 GN=GLYMA_09G023000 PE=3 SV=1	3	96.48	0.00712245	0.0131339	2.05386	1.03834
100775837	I1NH45	Peroxidase OS=Glycine max OX=3847 GN=100775837 PE=3 SV=1	15	141.99	1.25105e-05	0.000865352	2.05401	1.03844
100808820	I1KE09	Bet_v_1 domain-containing protein OS=Glycine max OX=3847 GN=100808820 PE=3 SV=1	5	33.67	0.000743432	0.00410844	2.05763	1.04098
100809340	I1K3Q1	Cystatin domain-containing protein OS=Glycine max OX=3847 GN=100809340 PE=4 SV=1	2	6.8	0.0029115	0.00829512	2.06031	1.04286
	C6TLE0	DUF3700 domain-containing protein OS=Glycine max OX=3847 PE=2 SV=1	2	24.51	0.000263781	0.00269081	2.07539	1.05338
100783581	I1KYS9	Uncharacterized protein OS=Glycine max OX=3847 GN=100783581 PE=4 SV=1	1	3.17	0.0432218	0.0367145	2.07546	1.05343
548021	B1ACD5	Kunitz trypsin protease inhibitor OS=Glycine max OX=3847 GN=548021 PE=2 SV=1	4	65.91	0.000180405	0.00232973	2.07623	1.05397
100797043	I1N411	Uncharacterized protein OS=Glycine max OX=3847 GN=100797043 PE=4 SV=2	4	20.69	0.000335847	0.00289946	2.07983	1.05647
100781219	I1M690	Uncharacterized protein OS=Glycine max OX=3847 GN=100781219 PE=4 SV=2	5	15.58	0.000235972	0.00258851	2.08105	1.05731
GLYMA_15G115500	I1MFP3	Inositol-1-monophosphatase OS=Glycine max OX=3847 GN=GLYMA_15G115500 PE=3 SV=1	2	44.13	7.94094e-05	0.00185952	2.08711	1.06151
GLYMA_01G127200	I1J7J5	Dirigent protein OS=Glycine max OX=3847 GN=GLYMA_01G127200 PE=3 SV=1	3	32.91	0.000716846	0.00403463	2.09984	1.07028
100778145	G0T431	Glycerophosphodiester phosphodiesterase OS=Glycine max OX=3847 GN=100778145 PE=2 SV=1	3	38.82	4.41039e-05	0.00155829	2.10197	1.07174
100802723	I1L9E3	Uncharacterized protein OS=Glycine max OX=3847 GN=100802723 PE=4 SV=1	1	2.31	0.00535476	0.0112626	2.10815	1.07598
	C6TI50	Peroxidase OS=Glycine max OX=3847 PE=2 SV=1	5	110.56	0.000924785	0.00454837	2.1113	1.07813
100797299	I1LWP2	Chorismate mutase OS=Glycine max OX=3847 GN=100797299 PE=4 SV=1	7	32.59	4.08414e-05	0.00151422	2.11224	1.07877
100816931	I1MYF4	Uncharacterized protein OS=Glycine max OX=3847 GN=100816931 PE=3 SV=1	2	22.19	0.0123243	0.0178465	2.11242	1.0789
GLYMA_15G186100	I1MHN0	CMP/dCMP-type deaminase domain-containing protein OS=Glycine max OX=3847 GN=GLYMA_15G186100 PE=4 SV=1	1	13.07	0.000218267	0.00251494	2.12088	1.08466
PEPC17	Q6Q2Z9	Phosphoenolpyruvate carboxylase OS=Glycine max OX=3847 GN=PEPC17 PE=2 SV=1	14	51.19	0.000472669	0.00328603	2.12458	1.08718
100794376	A0A0R0IDA4	Uncharacterized protein OS=Glycine max OX=3847 GN=100794376 PE=4 SV=1	1	12.88	0.00880724	0.0147213	2.13161	1.09194
GLYMA_02G156800	I1JFJ9	Lectin_legB domain-containing protein OS=Glycine max OX=3847 GN=GLYMA_02G156800 PE=3 SV=1	1	91.34	0.00156617	0.00591554	2.13174	1.09203
100782134	I1KGE6	Uncharacterized protein OS=Glycine max OX=3847 GN=100782134 PE=4 SV=1	2	16.42	0.000118815	0.00209222	2.13593	1.09486
GLYMA_19G182700	K7MZ20	Uncharacterized protein OS=Glycine max OX=3847 GN=GLYMA_19G182700 PE=4 SV=1	1	2.94	0.0487643	0.0395307	2.15336	1.10659
	C6TN04	Uncharacterized protein (Fragment) OS=Glycine max OX=3847 PE=2 SV=1	1	5.11	0.0350016	0.0323043	2.15664	1.10878
GLYMA_16G154900	A0A368UGY5	Uncharacterized protein OS=Glycine max OX=3847 GN=GLYMA_16G154900 PE=4 SV=1	1	3	0.00249544	0.00764018	2.15889	1.11029
100813324	A0A0R0J464	Uncharacterized protein OS=Glycine max OX=3847 GN=100813324 PE=3 SV=1	4	63.26	2.28328e-06	0.00049674	2.16169	1.11216
GLYMA_14G030400	I1M6Z4	Uncharacterized protein OS=Glycine max OX=3847 GN=GLYMA_14G030400 PE=3 SV=2	2	5.92	3.15765e-05	0.00137056	2.16499	1.11436
100802714	I1JGW3	Uncharacterized protein OS=Glycine max OX=3847 GN=100802714 PE=4 SV=1	1	2.49	7.41815e-05	0.00182841	2.17047	1.11801
chib1-b	Q9S7G9	Acidic chitinase OS=Glycine max OX=3847 GN=chib1-b PE=2 SV=1	3	31.39	0.000680114	0.00392806	2.17613	1.12176
100816616	I1N8V4	Epimerase domain-containing protein OS=Glycine max OX=3847 GN=100816616 PE=3 SV=1	14	83.25	7.48316e-05	0.00183245	2.17979	1.12419
GLYMA_14G023700	I1M6R7	Ubiquitin thioesterase OTU1 OS=Glycine max OX=3847 GN=GLYMA_14G023700 PE=4 SV=1	4	24.74	5.11893e-05	0.00164105	2.18072	1.12481
100811704	A0A0R0J877	Uncharacterized protein OS=Glycine max OX=3847 GN=100811704 PE=4 SV=1	6	33.33	3.53785e-05	0.0014315	2.19527	1.1344
100499848	C6SXD0	Bet_v_1 domain-containing protein OS=Glycine max OX=3847 GN=100499848 PE=2 SV=1	6	98.47	0.0171903	0.0213658	2.20034	1.13772
GLYMA_03G244900	K7KGU9	Uncharacterized protein OS=Glycine max OX=3847 GN=GLYMA_03G244900 PE=4 SV=1	1	2.56	0.00190276	0.0065562	2.20048	1.13782
100780166	I1KQ93	Phosphoglucomutase (alpha-D-glucose-1,6-bisphosphate-dependent) OS=Glycine max OX=3847 GN=100780166 PE=3 SV=1	2	233.63	8.95376e-05	0.00193277	2.22286	1.15242
100780789	I1N7M7	Germin-like protein OS=Glycine max OX=3847 GN=100780789 PE=3 SV=1	3	21	0.00352524	0.00917615	2.23528	1.16046
100784072	I1KB93	Alpha-galactosidase OS=Glycine max OX=3847 GN=100784072 PE=3 SV=1	8	40.71	0.00492325	0.0108147	2.23571	1.16073
GLYMA_04G242900	A0A0R0KH49	Protein kinase domain-containing protein OS=Glycine max OX=3847 GN=GLYMA_04G242900 PE=4 SV=1	1	2.1	0.00520439	0.0110897	2.23712	1.16164
100778340	I1LVS8	Xyloglucan endotransglucosylase/hydrolase OS=Glycine max OX=3847 GN=100778340 PE=3 SV=1	1	12	0.000648216	0.00383089	2.25929	1.17587
	C6T0C7	Uncharacterized protein OS=Glycine max OX=3847 PE=2 SV=1	2	12.58	0.010821	0.0165791	2.28492	1.19215
GLYMA_06G221900	I1KDF1	Uncharacterized protein OS=Glycine max OX=3847 GN=GLYMA_06G221900 PE=3 SV=1	3	66.82	0.00468048	0.0105632	2.29448	1.19817
PIP	E0A2W0	Plasma membrane intrinsic protein OS=Glycine max OX=3847 GN=PIP PE=2 SV=1	1	19.7	0.00120758	0.00517919	2.31093	1.20848
GLYMA_11G123300	I1LJJ9	Uncharacterized protein OS=Glycine max OX=3847 GN=GLYMA_11G123300 PE=4 SV=1	2	10.02	0.0499182	0.0400972	2.31671	1.21208
100527595	I1KJC0	EF-hand domain-containing protein OS=Glycine max OX=3847 GN=100527595 PE=4 SV=1	3	14.4	0.0101126	0.0159344	2.3362	1.22416
100791503	I1MC68	Uncharacterized protein OS=Glycine max OX=3847 GN=100791503 PE=3 SV=1	1	43.06	0.000952777	0.00460963	2.34253	1.22807
GLYMA_10G242600	I1LDY8	Sulfate adenylyltransferase OS=Glycine max OX=3847 GN=GLYMA_10G242600 PE=4 SV=1	3	87.76	9.56862e-06	0.000791663	2.34618	1.23031
100791878	I1KNJ6	Cytochrome b561 and DOMON domain-containing protein OS=Glycine max OX=3847 GN=100791878 PE=4 SV=1	1	6.12	0.000193236	0.00239731	2.3539	1.23505
100779077	K7LWW4	Protein kinase domain-containing protein OS=Glycine max OX=3847 GN=100779077 PE=4 SV=1	2	17.57	0.000262399	0.00268607	2.36746	1.24334
100818856	I1J9W9	L-lactate dehydrogenase OS=Glycine max OX=3847 GN=100818856 PE=3 SV=1	3	25.3	0.000170356	0.00227545	2.36839	1.24391
547620	I1L432	Glutamine synthetase OS=Glycine max OX=3847 GN=547620 PE=3 SV=1	3	68.3	0.00272936	0.00801994	2.36993	1.24484
100813145	A0A0R0J536	Fe2OG dioxygenase domain-containing protein OS=Glycine max OX=3847 GN=100813145 PE=3 SV=1	9	49.62	0.00179244	0.00635808	2.37644	1.2488
	C6TLZ1	PsbP domain-containing protein OS=Glycine max OX=3847 PE=2 SV=1	1	3.35	0.000154762	0.00222907	2.39017	1.25711
	C6TCI1	Uncharacterized protein OS=Glycine max OX=3847 PE=2 SV=1	4	21.2	0.000100578	0.00200069	2.41014	1.26912
GLYMA_16G166600	I1MP65	Uncharacterized protein OS=Glycine max OX=3847 GN=GLYMA_16G166600 PE=3 SV=1	5	29.23	0.000206464	0.00246164	2.42059	1.27536
100815846	I1MSX3	Uncharacterized protein OS=Glycine max OX=3847 GN=100815846 PE=3 SV=1	1	25.91	0.0143111	0.0193732	2.44996	1.29276
100306535	C6SZS5	Usp domain-containing protein OS=Glycine max OX=3847 GN=100306535 PE=2 SV=1	1	2.92	0.042791	0.0364931	2.45127	1.29353
100802045	K7MZJ0	Sucrose synthase OS=Glycine max OX=3847 GN=100802045 PE=3 SV=1	5	100.21	0.00574717	0.0117202	2.4658	1.30206
100794731	K7MNK5	Uncharacterized protein OS=Glycine max OX=3847 GN=100794731 PE=4 SV=1	1	23.49	0.00397983	0.00975446	2.4776	1.30894
100803792	I1JLR0	Uncharacterized protein OS=Glycine max OX=3847 GN=100803792 PE=4 SV=1	4	16.76	1.79859e-06	0.000459767	2.48912	1.31563
GLYMA_09G134500	I1L340	C2 domain-containing protein OS=Glycine max OX=3847 GN=GLYMA_09G134500 PE=4 SV=1	5	38.06	0.000195809	0.00241023	2.50663	1.32575
100802762	I1LGX8	Uncharacterized protein OS=Glycine max OX=3847 GN=100802762 PE=4 SV=1	3	45.37	0.000130198	0.00213942	2.55763	1.35481
GLYMA_09G278900	I1L748	DNA-directed RNA polymerase subunit OS=Glycine max OX=3847 GN=GLYMA_09G278900 PE=3 SV=2	1	3.28	0.033881	0.0316474	2.59377	1.37505
100799362	A0A0R0F029	Alpha-carbonic anhydrase domain-containing protein OS=Glycine max OX=3847 GN=100799362 PE=3 SV=1	5	22.24	0.000346634	0.00292529	2.59442	1.37541
100793483	I1J9M8	Uncharacterized protein OS=Glycine max OX=3847 GN=100793483 PE=4 SV=1	2	50.6	6.49684e-05	0.00176479	2.60055	1.37882
100814871	I1LT24	DUF3700 domain-containing protein OS=Glycine max OX=3847 GN=100814871 PE=4 SV=1	1	14.53	0.000807342	0.00427537	2.60713	1.38247
100794623	I1LNP0	Uncharacterized protein OS=Glycine max OX=3847 GN=100794623 PE=3 SV=1	31	246.57	5.38191e-05	0.001668	2.61128	1.38475
PT2	C3UZD4	Phosphate transporter 2 OS=Glycine max OX=3847 GN=PT2 PE=3 SV=1	1	9.34	0.000152085	0.00222037	2.61294	1.38567
GLYMA_13G267900	A0A0R0GUI6	Uncharacterized protein (Fragment) OS=Glycine max OX=3847 GN=GLYMA_13G267900 PE=4 SV=1	2	24.87	0.000193818	0.00240025	2.62318	1.39132
VSPB	P10743	Stem 31 kDa glycoprotein OS=Glycine max OX=3847 GN=VSPB PE=2 SV=1	11	135.37	6.45139e-07	0.000320409	2.62591	1.39282
100781085	I1MLD5	Glycerophosphodiester phosphodiesterase OS=Glycine max OX=3847 GN=100781085 PE=4 SV=1	4	64.46	0.000195914	0.00241075	2.64174	1.40149
	P93164	Gamma-glutamyl hydrolase OS=Glycine max OX=3847 PE=2 SV=1	1	19.61	0.000656413	0.00385629	2.64605	1.40384
GLYMA_11G121800	Q42785	Nonsymbiotic hemoglobin OS=Glycine max OX=3847 GN=GLYMA_11G121800 PE=2 SV=1	8	58.92	0.000565181	0.00356095	2.64883	1.40536
100792496	A0A0R0EIB5	Purple acid phosphatase OS=Glycine max OX=3847 GN=100792496 PE=3 SV=1	2	5.75	8.33703e-06	0.000768217	2.68053	1.42252
100794727	I1MU28	Monogalactosyldiacylglycerol synthase OS=Glycine max OX=3847 GN=100794727 PE=3 SV=1	1	3.36	0.000477736	0.00329996	2.70792	1.43718
PT1	C3UZD5	Phosphate transporter 1 OS=Glycine max OX=3847 GN=PT1 PE=2 SV=1	1	14.44	0.00259355	0.00780327	2.71652	1.44176
100788619	C6TLX4	PKS_ER domain-containing protein OS=Glycine max OX=3847 GN=100788619 PE=2 SV=1	11	81.11	8.7081e-05	0.00191605	2.72011	1.44367
100818619	K7M1F5	Glutamate receptor OS=Glycine max OX=3847 GN=100818619 PE=3 SV=1	1	3	0.00816227	0.0141167	2.73688	1.45253
	C6TG96	Uncharacterized protein OS=Glycine max OX=3847 PE=2 SV=1	1	14.82	0.000760239	0.00415373	2.75406	1.46156
100792252	I1MNK0	Uncharacterized protein OS=Glycine max OX=3847 GN=100792252 PE=3 SV=1	1	2.6	0.0218174	0.0243113	2.77328	1.47159
100500325	C6T1D7	Bet_v_1 domain-containing protein OS=Glycine max OX=3847 GN=100500325 PE=2 SV=1	6	62.4	9.42651e-05	0.00196322	2.80829	1.48969
100792756	K7L2S5	Uncharacterized protein OS=Glycine max OX=3847 GN=100792756 PE=4 SV=1	1	16.4	0.000227317	0.00255345	2.81647	1.49389
100500551	I1L1Y7	Uncharacterized protein OS=Glycine max OX=3847 GN=100500551 PE=3 SV=2	2	9.81	1.55374e-05	0.000977427	2.82171	1.49657
GLYMA_10G008800	K7LGS2	Uncharacterized protein OS=Glycine max OX=3847 GN=GLYMA_10G008800 PE=4 SV=1	1	1.97	0.0300338	0.0294186	2.82745	1.4995
100815756	I1K4A8	Uncharacterized protein OS=Glycine max OX=3847 GN=100815756 PE=3 SV=1	4	38.62	8.37334e-06	0.000768984	2.83385	1.50276
100792857	I1N5R6	PKS_ER domain-containing protein OS=Glycine max OX=3847 GN=100792857 PE=4 SV=1	10	89	0.000523354	0.00341779	2.84712	1.5095
100499700	C6SVM4	Uncharacterized protein OS=Glycine max OX=3847 GN=100499700 PE=2 SV=1	1	51.63	0.0346077	0.0320752	2.89961	1.53586
GLYMA_19G098500	A0A0R0EKB4	Glycerophosphodiester phosphodiesterase OS=Glycine max OX=3847 GN=GLYMA_19G098500 PE=4 SV=1	7	87.66	0.000257882	0.00267033	2.91376	1.54288
100815624	A0A0R0J0J8	Ribonuclease T(2) OS=Glycine max OX=3847 GN=100815624 PE=3 SV=1	5	22.87	2.23918e-07	0.000294694	2.91455	1.54327
PT7	C3UZD3	Phosphate transporter 7 OS=Glycine max OX=3847 GN=PT7 PE=2 SV=1	4	23.82	0.000207804	0.00246787	2.92305	1.54747
	C6TBB0	Uncharacterized protein OS=Glycine max OX=3847 PE=2 SV=1	1	2.23	2.7437e-06	0.000522926	2.93212	1.55194
100813891	I1J6M1	Aspergillus nuclease S(1) OS=Glycine max OX=3847 GN=100813891 PE=3 SV=1	7	29.2	1.99322e-06	0.000476067	3.0325	1.60051
100305562	C6SVN4	Uncharacterized protein OS=Glycine max OX=3847 GN=100305562 PE=2 SV=1	3	18.59	0.0236158	0.0255236	3.03711	1.6027
100778397	I1MMY1	Str_synth domain-containing protein OS=Glycine max OX=3847 GN=100778397 PE=3 SV=1	9	46.76	0.00465202	0.0105329	3.05328	1.61036
100527781	C6T5E1	Germin-like protein OS=Glycine max OX=3847 GN=100527781 PE=2 SV=1	3	19.71	0.000849255	0.00437747	3.05628	1.61178
GLYMA_13G095000	A0A0R0GVM5	Xyloglucan endotransglucosylase/hydrolase OS=Glycine max OX=3847 GN=GLYMA_13G095000 PE=3 SV=1	7	56.12	3.56431e-05	0.00143544	3.1366	1.6492
100789603	I1KRR3	Acid phosphatase OS=Glycine max OX=3847 GN=100789603 PE=3 SV=1	3	37.58	6.60387e-06	0.000724468	3.15525	1.65776
100810318	K7MJQ9	UBC core domain-containing protein OS=Glycine max OX=3847 GN=100810318 PE=4 SV=1	1	2.46	0.0247973	0.026281	3.16309	1.66134
GLYMA_15G009600	I1MCH3	Uncharacterized protein OS=Glycine max OX=3847 GN=GLYMA_15G009600 PE=4 SV=1	4	18.92	0.0144211	0.019452	3.18121	1.66958
100817359	I1K598	Metallophos domain-containing protein OS=Glycine max OX=3847 GN=100817359 PE=4 SV=1	2	6.65	5.82738e-05	0.00170977	3.18233	1.67008
100806382	I1KWA0	Uncharacterized protein OS=Glycine max OX=3847 GN=100806382 PE=3 SV=1	24	203.25	7.21352e-05	0.00181532	3.18918	1.67319
100804714	I1K173	Str_synth domain-containing protein OS=Glycine max OX=3847 GN=100804714 PE=3 SV=1	1	2.17	0.00789235	0.0138735	3.38018	1.7571
GLYMA_15G218900	A0A0R0GE22	Bet_v_1 domain-containing protein OS=Glycine max OX=3847 GN=GLYMA_15G218900 PE=3 SV=1	6	63.04	0.000296809	0.00279512	3.42016	1.77406
100305730	C6SWE6	TCTP domain-containing protein OS=Glycine max OX=3847 GN=100305730 PE=2 SV=1	7	68.62	6.24157e-06	0.000713128	3.57564	1.8382
GLYMA_19G002000	K7MVR3	Uncharacterized protein OS=Glycine max OX=3847 GN=GLYMA_19G002000 PE=4 SV=1	1	6.05	6.61866e-05	0.00177394	3.60075	1.8483
100500372	C6T1J0	Ferredoxin OS=Glycine max OX=3847 GN=100500372 PE=2 SV=1	1	4.17	0.0292828	0.0289976	3.66156	1.87246
100788705	I1MI98	Uncharacterized protein OS=Glycine max OX=3847 GN=100788705 PE=4 SV=2	1	5.79	0.001809	0.00638843	3.79065	1.92245
100784428	I1M3U3	AB hydrolase-1 domain-containing protein OS=Glycine max OX=3847 GN=100784428 PE=4 SV=1	4	54.28	5.11898e-05	0.00164106	3.7994	1.92577
100527813	I1JYD1	AB hydrolase-1 domain-containing protein OS=Glycine max OX=3847 GN=100527813 PE=4 SV=1	2	14.49	2.45782e-05	0.00123165	4.03799	2.01364
100818610	C6TKR1	Purple acid phosphatase OS=Glycine max OX=3847 GN=100818610 PE=2 SV=1	4	43.79	4.41774e-07	0.000294694	4.09287	2.03311
	C6T280	Uncharacterized protein (Fragment) OS=Glycine max OX=3847 PE=2 SV=1	2	15.82	0.000394986	0.00305218	4.10438	2.03716
GLYMA_15G128700	A0A0R4J5A2	Peroxidase OS=Glycine max OX=3847 GN=GLYMA_15G128700 PE=3 SV=1	4	192.72	1.64476e-06	0.000445168	4.16609	2.0587
100817530	I1NGL3	Sulfate adenylyltransferase OS=Glycine max OX=3847 GN=100817530 PE=4 SV=1	1	82.73	0.000173612	0.00229166	4.301	2.10467
547933	C6T586	Uncharacterized protein OS=Glycine max OX=3847 GN=547933 PE=2 SV=1	6	55.3	0.00757241	0.0135747	4.31458	2.10922
100776731	A0A0R0E613	PMEI domain-containing protein OS=Glycine max OX=3847 GN=100776731 PE=4 SV=1	4	20.48	0.026781	0.0275261	4.33677	2.11662
100805391	I1JMB6	Uncharacterized protein OS=Glycine max OX=3847 GN=100805391 PE=4 SV=1	1	10.74	8.8627e-07	0.000337831	4.40259	2.13835
100793024	I1LNL7	PLAT domain-containing protein OS=Glycine max OX=3847 GN=100793024 PE=4 SV=1	1	12.84	0.0157345	0.0203977	4.55847	2.18855
100791274	I1N5R5	PKS_ER domain-containing protein OS=Glycine max OX=3847 GN=100791274 PE=4 SV=1	9	78.21	2.92543e-05	0.00132878	4.58133	2.19577
GLYMA_16G014900	K7MEM2	Uncharacterized protein OS=Glycine max OX=3847 GN=GLYMA_16G014900 PE=4 SV=1	1	2.48	0.00615981	0.0121722	4.67958	2.22638
GLYMA_10G071000	A0A0R0HQB8	Purple acid phosphatase OS=Glycine max OX=3847 GN=GLYMA_10G071000 PE=3 SV=1	3	9.46	0.00340718	0.00901588	4.81708	2.26816
	B1ACD4	Putative Bowman-Birk type protease inhibitor OS=Glycine max OX=3847 PE=2 SV=1	2	13.18	0.00397631	0.00975024	4.96166	2.31082
100788328	A0A0R0H261	NAD(P)H dehydrogenase (quinone) OS=Glycine max OX=3847 GN=100788328 PE=3 SV=1	5	36.93	5.19924e-05	0.00164948	5.13799	2.3612
	O04874	Glutathione transferase OS=Glycine max OX=3847 PE=2 SV=1	3	25.74	0.000314817	0.00284551	5.15523	2.36604
100819876	I1KB59	AB hydrolase-1 domain-containing protein OS=Glycine max OX=3847 GN=100819876 PE=4 SV=2	1	10.95	5.80769e-05	0.00170802	5.22477	2.38537
100781676	I1LFG4	Transketolase OS=Glycine max OX=3847 GN=100781676 PE=3 SV=1	7	78.33	0.0157024	0.0203754	5.361	2.4225
547580	Q9FQE8	Glutathione S-transferase OS=Glycine max OX=3847 GN=547580 PE=1 SV=1	5	59.42	5.56668e-05	0.00168588	5.90903	2.56292
	C6TE11	Inositol-1-monophosphatase OS=Glycine max OX=3847 PE=2 SV=1	4	29.67	0.000679036	0.00392485	5.952	2.57338
100778239	I1J5R4	Ribonuclease T(2) OS=Glycine max OX=3847 GN=100778239 PE=3 SV=1	3	14.7	0.000403782	0.00308086	6.92199	2.79119
GLYMA_20G008400	C6T1V7	Uncharacterized protein OS=Glycine max OX=3847 GN=GLYMA_20G008400 PE=2 SV=1	1	2.51	0.0369309	0.0333994	8.95622	3.16289
100815301	K7K561	Remorin_C domain-containing protein OS=Glycine max OX=3847 GN=100815301 PE=3 SV=1	2	13.94	0.0104548	0.0162504	10.6925	3.41852
732594	Q2TUW1	Abscisic stress ripening-like protein OS=Glycine max OX=3847 GN=732594 PE=2 SV=1	3	31.75	4.61256e-06	0.00064785	12.1198	3.5993

## Sheet: P11_vs_P31
GeneName	Accession	Description	#.Unique.Peptides	Score	P-VALUE	Q-VALUE	FOLD CHANGE	LOG_FOLDCHANGE
GLYMA_09G040400	I1L0V3	Bet_v_1 domain-containing protein OS=Glycine max OX=3847 GN=GLYMA_09G040400 PE=3 SV=1	2	55.74	0.0078598	0.0346552	0.228741	-2.12822
100527201	C6T3L5	Bet_v_1 domain-containing protein OS=Glycine max OX=3847 GN=100527201 PE=2 SV=1	2	54.85	0.0138058	0.046907	0.265896	-1.91107
547630	Q8W1A1	Adenosine 5'-phosphosulfate reductase OS=Glycine max OX=3847 GN=547630 PE=2 SV=1	1	2.02	0.00722564	0.0332899	0.32123	-1.63832
GLYMA_05G017000	I1K168	Uncharacterized protein OS=Glycine max OX=3847 GN=GLYMA_05G017000 PE=3 SV=1	1	3.28	0.00153525	0.0166247	0.325311	-1.62011
MIPS	Q94C02	Inositol-3-phosphate synthase OS=Glycine max OX=3847 GN=MIPS PE=2 SV=1	13	65.73	0.00030135	0.00836174	0.333939	-1.58234
100778763	A0A0R0ISZ5	GTP cyclohydrolase II OS=Glycine max OX=3847 GN=100778763 PE=3 SV=1	4	22.21	7.81513e-05	0.00577513	0.335544	-1.57543
GLYMA_08G350800	A0A0R0IXC2	Uncharacterized protein OS=Glycine max OX=3847 GN=GLYMA_08G350800 PE=3 SV=1	1	2.8	0.000721492	0.0117119	0.336485	-1.57139
100807081	C6TMV7	Uncharacterized protein OS=Glycine max OX=3847 GN=100807081 PE=2 SV=1	2	7.82	0.00894535	0.0370389	0.354457	-1.49632
100780526	I1KT82	Uncharacterized protein OS=Glycine max OX=3847 GN=100780526 PE=3 SV=1	2	9.06	0.000158655	0.00714862	0.381324	-1.39091
100799280	I1MK54	SHSP domain-containing protein OS=Glycine max OX=3847 GN=100799280 PE=3 SV=1	2	16.75	0.00509943	0.0281554	0.38154	-1.39009
100802740	I1JPD3	Uncharacterized protein OS=Glycine max OX=3847 GN=100802740 PE=3 SV=1	1	2.77	0.00500137	0.0278711	0.394921	-1.34036
100784450	I1KJV0	Uncharacterized protein OS=Glycine max OX=3847 GN=100784450 PE=4 SV=1	4	16.83	0.0362772	0.0759135	0.397879	-1.3296
GLYMA_04G229800	I1JYK1	SHSP domain-containing protein OS=Glycine max OX=3847 GN=GLYMA_04G229800 PE=3 SV=1	4	43.2	0.00722116	0.0332805	0.406792	-1.29764
GLYMA_02G265200	A0A0R0L6U8	Uncharacterized protein OS=Glycine max OX=3847 GN=GLYMA_02G265200 PE=4 SV=1	4	35.64	0.0109555	0.0415655	0.412118	-1.27887
100798019	A0A0R0JGK7	SHSP domain-containing protein OS=Glycine max OX=3847 GN=100798019 PE=3 SV=1	5	50.56	0.0097743	0.0389917	0.412901	-1.27613
GLYMA_03G131700	A0A0R0KIH3	Uncharacterized protein OS=Glycine max OX=3847 GN=GLYMA_03G131700 PE=3 SV=1	1	2.6	0.0322207	0.0715748	0.415534	-1.26696
100797544	I1L3I1	Lectin_legB domain-containing protein OS=Glycine max OX=3847 GN=100797544 PE=3 SV=2	3	11.54	0.0415264	0.0811669	0.417794	-1.25913
	C6TJT8	Uncharacterized protein OS=Glycine max OX=3847 PE=2 SV=1	1	14.58	0.00736841	0.0335853	0.42257	-1.24274
100791440	I1LFV5	Oxidored_FMN domain-containing protein OS=Glycine max OX=3847 GN=100791440 PE=3 SV=1	1	13.44	0.034661	0.0742466	0.423108	-1.2409
100306558	C6SZV9	HMG box domain-containing protein OS=Glycine max OX=3847 GN=100306558 PE=2 SV=1	1	2.39	0.00292099	0.0212191	0.432895	-1.20791
100775205	K7MLP2	Uncharacterized protein OS=Glycine max OX=3847 GN=100775205 PE=3 SV=1	2	21.14	0.0110495	0.0417599	0.434609	-1.20221
100305868	C6SWY9	Uncharacterized protein OS=Glycine max OX=3847 GN=100305868 PE=2 SV=1	4	13.82	1.04014e-05	0.00287803	0.438575	-1.1891
	C6SW70	Uncharacterized protein OS=Glycine max OX=3847 PE=2 SV=1	2	81.08	0.00171043	0.0174056	0.444184	-1.17077
100788249	K7MQU7	SHSP domain-containing protein OS=Glycine max OX=3847 GN=100788249 PE=3 SV=1	3	23.14	0.000991447	0.0135496	0.44703	-1.16155
100776648	I1L3T2	Uncharacterized protein OS=Glycine max OX=3847 GN=100776648 PE=3 SV=1	1	3.38	0.0333603	0.0728467	0.447175	-1.16109
CYP51G1	Q2LAJ9	Cytochrome P450 monooxygenase CYP51G1 (Fragment) OS=Glycine max OX=3847 GN=CYP51G1 PE=2 SV=1	8	48.23	0.0167262	0.0516137	0.447481	-1.1601
GLYMA_19G050500	A0A368UIK5	Fatty acid hydroxylase domain-containing protein OS=Glycine max OX=3847 GN=GLYMA_19G050500 PE=3 SV=1	2	6.34	0.00185909	0.017998	0.452087	-1.14533
100810569	C6TFG0	S4 RNA-binding domain-containing protein OS=Glycine max OX=3847 GN=100810569 PE=2 SV=1	1	53.42	0.0194569	0.0555239	0.453149	-1.14194
100797278	K7M173	Uncharacterized protein OS=Glycine max OX=3847 GN=100797278 PE=4 SV=1	28	171.7	0.00195923	0.0183656	0.455703	-1.13383
100777822	A0A0R0GRQ2	Uncharacterized protein OS=Glycine max OX=3847 GN=100777822 PE=4 SV=1	1	5.85	0.0074823	0.0338164	0.459071	-1.12321
100815493	I1J6N7	Aa_trans domain-containing protein OS=Glycine max OX=3847 GN=100815493 PE=3 SV=1	1	3.12	0.00308067	0.0216977	0.459304	-1.12248
100820352	I1LGB7	S5 DRBM domain-containing protein OS=Glycine max OX=3847 GN=100820352 PE=3 SV=1	1	52.52	0.0048167	0.0273209	0.460095	-1.11999
100797105	I1K5K3	S5 DRBM domain-containing protein OS=Glycine max OX=3847 GN=100797105 PE=3 SV=1	2	55.4	0.0099236	0.0393284	0.461001	-1.11716
SC-04	Q9SLR8	Thiamine thiazole synthase, chloroplastic OS=Glycine max OX=3847 GN=SC-04 PE=2 SV=1	1	56.63	0.00047322	0.0097514	0.464883	-1.10506
100805924	C6TP11	acidPPc domain-containing protein OS=Glycine max OX=3847 GN=100805924 PE=2 SV=1	2	24.14	1.62892e-05	0.00327557	0.466438	-1.10024
GLYMA_12G222000	I1LUY2	Uncharacterized protein OS=Glycine max OX=3847 GN=GLYMA_12G222000 PE=4 SV=1	3	17.55	8.66544e-05	0.005998	0.472254	-1.08237
100792120	K7KFZ4	Protein kinase domain-containing protein OS=Glycine max OX=3847 GN=100792120 PE=4 SV=1	1	4.88	0.00957716	0.0385404	0.473585	-1.07831
	C6TI54	Uncharacterized protein OS=Glycine max OX=3847 PE=2 SV=1	4	98.4	0.000149197	0.0070455	0.475105	-1.07368
GLYMA_16G030000	K7MEY5	BAG domain-containing protein OS=Glycine max OX=3847 GN=GLYMA_16G030000 PE=4 SV=1	2	12.94	0.000208019	0.00759519	0.475902	-1.07126
100784860	C6TNK9	Phytocyanin domain-containing protein OS=Glycine max OX=3847 GN=100784860 PE=2 SV=1	2	7.11	0.00396661	0.0246584	0.47677	-1.06864
100808632	I1K5Q5	Endoplasmic reticulum transmembrane protein OS=Glycine max OX=3847 GN=100808632 PE=3 SV=1	1	1.82	0.00287408	0.0210934	0.478408	-1.06369
100500475	C6T1V2	SHSP domain-containing protein OS=Glycine max OX=3847 GN=100500475 PE=2 SV=1	2	25.6	0.00239985	0.0197866	0.480058	-1.05872
	A0A024FRX1	Glycosyltransferase OS=Glycine max OX=3847 PE=2 SV=1	3	17.9	0.000814738	0.0124078	0.48188	-1.05325
100802918	C6TAW2	40S ribosomal protein S24 OS=Glycine max OX=3847 GN=100802918 PE=2 SV=1	3	21.64	0.00452229	0.026413	0.483738	-1.0477
100802447	I1KCE0	Uncharacterized protein OS=Glycine max OX=3847 GN=100802447 PE=4 SV=1	1	2.41	0.0275531	0.0662339	0.487246	-1.03728
GLYMA_18G284900	A0A0R0F5K2	BAG domain-containing protein OS=Glycine max OX=3847 GN=GLYMA_18G284900 PE=4 SV=1	1	8.47	0.0253554	0.0636436	0.489597	-1.03033
SMT2-1	D2D5G3	Methyltransferase OS=Glycine max OX=3847 GN=SMT2-1 PE=2 SV=1	1	11.16	0.00238998	0.0197562	0.490014	-1.02911
100779706	I1JQZ9	RNA helicase OS=Glycine max OX=3847 GN=100779706 PE=3 SV=1	1	2.28	0.000365023	0.00888675	0.49259	-1.02154
100779764	I1LZ03	Ribos_L4_asso_C domain-containing protein OS=Glycine max OX=3847 GN=100779764 PE=3 SV=1	3	107.9	0.00318537	0.0220011	0.497351	-1.00766
100787121	K7L723	ATP citrate synthase OS=Glycine max OX=3847 GN=100787121 PE=3 SV=1	1	48.16	0.0157217	0.0500332	0.498899	-1.00318
100797399	C6TBY0	60S ribosomal protein L7a OS=Glycine max OX=3847 GN=100797399 PE=2 SV=1	4	95.86	0.0063784	0.0314352	0.499155	-1.00244
	C6TDB4	SHSP domain-containing protein OS=Glycine max OX=3847 PE=2 SV=1	4	19	0.000418556	0.00933869	0.500426	-0.998773
100816874	I1KQE3	Uncharacterized protein OS=Glycine max OX=3847 GN=100816874 PE=3 SV=1	2	44.7	0.00184714	0.0179525	0.500465	-0.99866
100788806	I1LNK7	Asparagine synthetase [glutamine-hydrolyzing] OS=Glycine max OX=3847 GN=100788806 PE=4 SV=1	1	25.59	0.00992105	0.0393227	0.500607	-0.99825
100813342	I1KVR2	Uncharacterized protein OS=Glycine max OX=3847 GN=100813342 PE=3 SV=1	3	83.85	0.000489223	0.00986055	0.500805	-0.997678
100819747	I1KS46	Peptidylprolyl isomerase OS=Glycine max OX=3847 GN=100819747 PE=4 SV=1	5	72.05	0.000597014	0.0106417	0.501043	-0.996994
GLYMA_12G190900	A0A0R0HJW3	Uncharacterized protein OS=Glycine max OX=3847 GN=GLYMA_12G190900 PE=4 SV=1	1	2.69	0.000520108	0.0100582	0.502341	-0.993261
100817736	A0A0R0GRJ8	Inositol hexakisphosphate and diphosphoinositol-pentakisphosphate kinase OS=Glycine max OX=3847 GN=100817736 PE=3 SV=1	1	5.54	0.00282396	0.0209605	0.503793	-0.989098
100794743	K7K7E0	Uncharacterized protein OS=Glycine max OX=3847 GN=100794743 PE=3 SV=1	1	7.19	0.0481442	0.0877853	0.506302	-0.981931
GLYMA_15G167400	K7MBV6	Uncharacterized protein OS=Glycine max OX=3847 GN=GLYMA_15G167400 PE=3 SV=1	5	68.38	0.000582838	0.0105394	0.506303	-0.981928
GLYMA_11G246600	I1LNC8	SHSP domain-containing protein OS=Glycine max OX=3847 GN=GLYMA_11G246600 PE=3 SV=1	7	28.32	0.0146528	0.0482863	0.507974	-0.977173
100791734	C6THQ1	SHSP domain-containing protein OS=Glycine max OX=3847 GN=100791734 PE=2 SV=1	1	12.02	0.0282716	0.0670339	0.508684	-0.97516
100806761	I1L1U4	Sucrose synthase OS=Glycine max OX=3847 GN=100806761 PE=3 SV=1	13	230.95	0.0346812	0.0742679	0.508705	-0.9751
GLYMA_12G091700	I1LRI7	Uncharacterized protein OS=Glycine max OX=3847 GN=GLYMA_12G091700 PE=4 SV=2	1	15	0.00127779	0.0152765	0.508729	-0.97503
100806256	I1LDE9	Uncharacterized protein OS=Glycine max OX=3847 GN=100806256 PE=3 SV=1	1	99.83	0.0432298	0.0829594	0.509261	-0.973524
100785159	I1KQ72	Endoplasmic reticulum transmembrane protein OS=Glycine max OX=3847 GN=100785159 PE=3 SV=1	1	3	0.00840914	0.0358107	0.511132	-0.968233
GLYMA_20G228100	A0A0R0EPQ6	40S ribosomal protein S24 OS=Glycine max OX=3847 GN=GLYMA_20G228100 PE=3 SV=1	2	15.13	0.000538426	0.0102006	0.511279	-0.967818
100798089	I1JEW3	Uncharacterized protein OS=Glycine max OX=3847 GN=100798089 PE=4 SV=1	1	6.71	0.00190943	0.0181857	0.511505	-0.96718
GLYMA_10G069600	A0A0R0HYT3	Uncharacterized protein OS=Glycine max OX=3847 GN=GLYMA_10G069600 PE=4 SV=1	1	59.42	0.00105894	0.0139262	0.511688	-0.966665
GLYMA_16G092800	I1MMC9	Uncharacterized protein OS=Glycine max OX=3847 GN=GLYMA_16G092800 PE=3 SV=1	2	31.76	0.00140865	0.0159951	0.511751	-0.966486
100808705	C6TG91	KH type-2 domain-containing protein OS=Glycine max OX=3847 GN=100808705 PE=2 SV=1	1	123.76	0.00219608	0.0191487	0.51305	-0.962829
100790356	I1JGR5	Uncharacterized protein OS=Glycine max OX=3847 GN=100790356 PE=3 SV=1	2	209.66	2.3689e-05	0.00370282	0.513207	-0.962388
100499715	I1LMS5	Ribosomal protein OS=Glycine max OX=3847 GN=100499715 PE=3 SV=1	2	51.61	0.00265261	0.0205156	0.513229	-0.962326
100817943	I1KRI7	60S ribosomal protein L27 OS=Glycine max OX=3847 GN=100817943 PE=3 SV=1	2	30.21	0.00363982	0.0235622	0.514379	-0.959097
Gmhsp22.3	Q39819	Hsp22.3 OS=Glycine max OX=3847 GN=Gmhsp22.3 PE=2 SV=1	6	32.06	0.00140296	0.0159653	0.514649	-0.95834
100500164	C6T0R5	Ribosomal_L18e/L15P domain-containing protein OS=Glycine max OX=3847 GN=100500164 PE=2 SV=1	1	28.93	0.000437409	0.00948853	0.515437	-0.956133
GLYMA_06G317400	A0A0R0JNM6	Uncharacterized protein OS=Glycine max OX=3847 GN=GLYMA_06G317400 PE=3 SV=1	1	43.08	0.00013253	0.00683744	0.516667	-0.952694
	C6TKL2	Reticulon-like protein OS=Glycine max OX=3847 PE=2 SV=1	3	28.8	0.00579019	0.0300188	0.516683	-0.952648
100780605	I1LHL3	Uncharacterized protein OS=Glycine max OX=3847 GN=100780605 PE=3 SV=1	1	3.92	0.0241273	0.0621047	0.516844	-0.952199
100791560	I1MXG2	Uncharacterized protein OS=Glycine max OX=3847 GN=100791560 PE=4 SV=1	1	2.49	0.00131408	0.0154833	0.517802	-0.949526
GLYMA_02G245600	A0A0R4J2S6	Uncharacterized protein OS=Glycine max OX=3847 GN=GLYMA_02G245600 PE=3 SV=1	2	8.97	0.00074238	0.0118745	0.518196	-0.94843
100813153	K7ME23	SHSP domain-containing protein OS=Glycine max OX=3847 GN=100813153 PE=3 SV=1	3	12.88	3.45529e-05	0.0042773	0.52039	-0.942334
100500122	I1JJ04	Reticulon-like protein OS=Glycine max OX=3847 GN=100500122 PE=4 SV=1	1	4.97	5.07332e-05	0.00479462	0.52125	-0.939953
	C6TJT2	ATPase_AAA_core domain-containing protein OS=Glycine max OX=3847 PE=2 SV=1	1	6.45	0.000984109	0.0135069	0.521976	-0.937945
100779713	I1LKP2	Nicalin OS=Glycine max OX=3847 GN=100779713 PE=3 SV=1	1	18.68	0.00120621	0.0148503	0.522199	-0.937328
GLYMA_20G168100	I1NH37	Uncharacterized protein OS=Glycine max OX=3847 GN=GLYMA_20G168100 PE=3 SV=1	1	104.48	0.00859975	0.0361997	0.522657	-0.936063
GLYMA_08G301300	I1KXU2	Uncharacterized protein OS=Glycine max OX=3847 GN=GLYMA_08G301300 PE=3 SV=1	1	13.11	0.00205575	0.0186985	0.523053	-0.934972
100780910	I1MTY4	Transmembrane 9 superfamily member OS=Glycine max OX=3847 GN=100780910 PE=3 SV=1	1	18.65	0.0177588	0.0531414	0.524293	-0.931554
	C6T6T0	Ribosomal_L18e/L15P domain-containing protein OS=Glycine max OX=3847 PE=2 SV=1	2	15.7	0.000558394	0.0103557	0.525388	-0.928545
GLYMA_20G195100	I1NHU9	DOG1 domain-containing protein OS=Glycine max OX=3847 GN=GLYMA_20G195100 PE=4 SV=1	1	2.34	0.0130965	0.0456846	0.528091	-0.921141
GLYMA_06G302500	A0A368UI35	Uncharacterized protein OS=Glycine max OX=3847 GN=GLYMA_06G302500 PE=4 SV=1	3	9.77	0.00300734	0.021478	0.528825	-0.919137
100499746	C6SW44	Uncharacterized protein OS=Glycine max OX=3847 GN=100499746 PE=2 SV=1	2	15.12	0.00514543	0.028287	0.529452	-0.917427
100805957	I1JVU2	60S ribosomal protein L13 OS=Glycine max OX=3847 GN=100805957 PE=3 SV=1	9	51.59	0.000962824	0.0133808	0.529964	-0.916034
100812281	I1MQD6	SMP-LTD domain-containing protein OS=Glycine max OX=3847 GN=100812281 PE=4 SV=2	3	8.78	0.0386382	0.0782146	0.530573	-0.914376
GLYMA_13G176000	A0A0R0GPZ3	SHSP domain-containing protein OS=Glycine max OX=3847 GN=GLYMA_13G176000 PE=3 SV=1	2	36.28	0.000172115	0.00728006	0.530887	-0.913524
100786828	I1L8R1	Ribos_L4_asso_C domain-containing protein OS=Glycine max OX=3847 GN=100786828 PE=3 SV=1	4	118.73	0.00112841	0.0143573	0.531554	-0.911713
100808747	C6TLT3	40S ribosomal protein S3a OS=Glycine max OX=3847 GN=100808747 PE=2 SV=1	1	92.04	0.00239444	0.01977	0.53215	-0.910095
100788087	I1NAT4	Cytokinin riboside 5'-monophosphate phosphoribohydrolase OS=Glycine max OX=3847 GN=100788087 PE=3 SV=2	6	24.32	0.0109792	0.0416148	0.532455	-0.909268
100793982	I1MGV6	60S ribosomal protein L27 OS=Glycine max OX=3847 GN=100793982 PE=3 SV=2	1	30.4	0.00044881	0.00957518	0.533637	-0.90607
GLYMA_04G078500	I1JUQ4	Uncharacterized protein OS=Glycine max OX=3847 GN=GLYMA_04G078500 PE=4 SV=2	4	95.77	7.00213e-05	0.00553193	0.533688	-0.905931
100499875	C6SXM8	Ribosomal protein L19 OS=Glycine max OX=3847 GN=100499875 PE=2 SV=1	1	43.4	0.00464548	0.0267959	0.534751	-0.903061
100813273	C6TI64	40S ribosomal protein S3a OS=Glycine max OX=3847 GN=100813273 PE=2 SV=1	1	92.7	0.000512456	0.0100108	0.535539	-0.900937
100805519	C6TLV6	40S ribosomal protein S3a OS=Glycine max OX=3847 GN=100805519 PE=2 SV=1	2	86.81	0.00304831	0.0216015	0.535763	-0.900333
	C6SVS6	Uncharacterized protein OS=Glycine max OX=3847 PE=2 SV=1	1	5.78	0.0052038	0.0284523	0.536685	-0.897853
100790183	C6TM45	Fatty acid hydroxylase domain-containing protein OS=Glycine max OX=3847 GN=100790183 PE=2 SV=1	1	16.01	0.0184576	0.0541321	0.538074	-0.894122
100500307	A0A0R0L186	SHSP domain-containing protein OS=Glycine max OX=3847 GN=100500307 PE=3 SV=1	2	22.55	0.0131004	0.0456915	0.541671	-0.884511
100775472	I1LPL2	60S ribosomal protein L7a OS=Glycine max OX=3847 GN=100775472 PE=3 SV=1	6	103.56	0.0037051	0.0237884	0.542102	-0.883365
100791705	A0A0R0J5K1	SHSP domain-containing protein OS=Glycine max OX=3847 GN=100791705 PE=3 SV=1	1	65.03	0.0281605	0.0669116	0.543461	-0.879753
100527648	A0A0R0G9H3	Uncharacterized protein OS=Glycine max OX=3847 GN=100527648 PE=4 SV=1	1	98.67	0.00569032	0.0297636	0.545243	-0.87503
THI1	I1LSM4	Thiamine thiazole synthase, chloroplastic OS=Glycine max OX=3847 GN=THI1 PE=3 SV=1	1	56.87	0.000427865	0.00941374	0.545898	-0.873296
100816439	I1JK46	Pyruvate carboxyltransferase domain-containing protein OS=Glycine max OX=3847 GN=100816439 PE=3 SV=2	3	14.4	0.000702689	0.0115613	0.546713	-0.871145
	C6SWZ6	Ribosomal_L16 domain-containing protein OS=Glycine max OX=3847 PE=2 SV=1	6	36.43	0.038174	0.0777742	0.546801	-0.870913
100800085	I1JXR7	Exostosin domain-containing protein OS=Glycine max OX=3847 GN=100800085 PE=3 SV=1	1	3.53	0.00192048	0.0182261	0.54714	-0.870018
GLYMA_08G068800	A0A0R0II89	SHSP domain-containing protein OS=Glycine max OX=3847 GN=GLYMA_08G068800 PE=3 SV=1	3	70.04	0.0388732	0.0784355	0.547923	-0.867954
	C6T193	S4 RNA-binding domain-containing protein OS=Glycine max OX=3847 PE=2 SV=1	1	55.85	0.0230358	0.0606811	0.54833	-0.866884
100778963	I1MV71	Uncharacterized protein OS=Glycine max OX=3847 GN=100778963 PE=3 SV=1	8	45.73	0.0320069	0.0713313	0.548713	-0.865876
100810243	I1K3Q2	Peptidylprolyl isomerase OS=Glycine max OX=3847 GN=100810243 PE=4 SV=1	5	73.38	0.00271418	0.0206797	0.551296	-0.859101
100527754	C6T5B2	50S ribosomal protein L23, chloroplastic OS=Glycine max OX=3847 GN=100527754 PE=2 SV=1	1	41.69	0.000250062	0.00788108	0.55133	-0.859012
100801936	I1KKN8	Uncharacterized protein OS=Glycine max OX=3847 GN=100801936 PE=3 SV=1	15	81.03	0.025899	0.0643054	0.551362	-0.858929
100794221	I1JFT2	Glycosyltransferase OS=Glycine max OX=3847 GN=100794221 PE=3 SV=1	9	56.72	0.0135954	0.0465511	0.555185	-0.84896
UGT91H4	A0A2Z6BYW7	Glycosyltransferase OS=Glycine max OX=3847 GN=UGT91H4 PE=2 SV=1	15	62.94	0.0145151	0.0480678	0.555857	-0.847214
100305671	C6SW56	Uncharacterized protein OS=Glycine max OX=3847 GN=100305671 PE=2 SV=1	2	34.17	0.0266233	0.0651652	0.556035	-0.846752
100306624	C6T078	Uncharacterized protein OS=Glycine max OX=3847 GN=100306624 PE=2 SV=1	2	27.4	0.000795216	0.0122654	0.55931	-0.838279
RPS11	P17093	40S ribosomal protein S11 OS=Glycine max OX=3847 GN=RPS11 PE=2 SV=2	1	41.77	0.0417215	0.0813755	0.560874	-0.834253
100793785	K7KN04	Fatty acid hydroxylase domain-containing protein OS=Glycine max OX=3847 GN=100793785 PE=3 SV=1	2	9.21	0.023055	0.0607066	0.561119	-0.833621
Gm	W0SJW7	ER oxidoreductin 1b OS=Glycine max OX=3847 GN=Gm ero1b PE=2 SV=1	2	93.69	0.000307749	0.00841602	0.561514	-0.832607
GLYMA_13G176500	A0A0R0GZI4	SHSP domain-containing protein OS=Glycine max OX=3847 GN=GLYMA_13G176500 PE=3 SV=1	2	75.97	0.00185617	0.0179869	0.561824	-0.831809
GLYMA_03G239600	I1JRE6	Signal peptidase complex subunit 3 OS=Glycine max OX=3847 GN=GLYMA_03G239600 PE=3 SV=1	1	10.69	0.00383198	0.0242175	0.563135	-0.828447
100787048	A0A0R0EAZ9	Uncharacterized protein OS=Glycine max OX=3847 GN=100787048 PE=4 SV=1	1	4.31	0.00413575	0.025213	0.563272	-0.828096
100305958	C6SXC3	Uncharacterized protein OS=Glycine max OX=3847 GN=100305958 PE=2 SV=1	3	21.61	0.00776243	0.0344418	0.56481	-0.824161
GLYMA_15G102600	K7MAP3	Uncharacterized protein OS=Glycine max OX=3847 GN=GLYMA_15G102600 PE=3 SV=1	6	33.99	0.00362099	0.0234963	0.56504	-0.823575
100809343	I1K4Q5	Ribosomal_L6e_N domain-containing protein OS=Glycine max OX=3847 GN=100809343 PE=3 SV=1	1	55.06	8.83575e-05	0.00603928	0.565797	-0.821642
100796613	I1KNL0	Uncharacterized protein OS=Glycine max OX=3847 GN=100796613 PE=3 SV=1	2	4.74	0.0345231	0.0741008	0.566291	-0.820385
	C6T4K2	40S ribosomal protein S26 OS=Glycine max OX=3847 PE=2 SV=1	2	8.41	0.00142473	0.0160784	0.567165	-0.818161
100783720	I1LYJ0	Uncharacterized protein OS=Glycine max OX=3847 GN=100783720 PE=4 SV=1	1	3.38	0.000188149	0.00742598	0.567689	-0.816827
100814443	A0A0R0IAN5	MLO-like protein OS=Glycine max OX=3847 GN=100814443 PE=3 SV=1	1	2.3	0.000905516	0.0130252	0.568088	-0.815814
100527501	C6T4I7	Ribosomal protein L19 OS=Glycine max OX=3847 GN=100527501 PE=2 SV=1	1	47.66	0.0157993	0.0501588	0.56912	-0.813196
GLYMA_05G121600	I1K2T1	Uncharacterized protein OS=Glycine max OX=3847 GN=GLYMA_05G121600 PE=3 SV=1	2	4.78	0.000321892	0.00853061	0.569441	-0.812383
100777797	I1K3E1	Uncharacterized protein OS=Glycine max OX=3847 GN=100777797 PE=3 SV=1	5	77.6	0.00357318	0.0233275	0.569639	-0.81188
100793322	I1MSK2	LisH domain-containing protein OS=Glycine max OX=3847 GN=100793322 PE=4 SV=1	1	19.14	0.0310522	0.0702254	0.570003	-0.810959
GLYMA_06G093600	A0A0R0JPL6	Peptidase A1 domain-containing protein OS=Glycine max OX=3847 GN=GLYMA_06G093600 PE=4 SV=1	1	44.69	0.0183038	0.053911	0.57047	-0.809778
	C6SWC7	Ribosomal_L6e_N domain-containing protein OS=Glycine max OX=3847 PE=2 SV=1	1	50.76	5.05583e-05	0.00479034	0.571001	-0.808436
GLYMA_19G056200	A0A0R0EUB5	Transmembrane protein 147 OS=Glycine max OX=3847 GN=GLYMA_19G056200 PE=4 SV=1	1	2.69	0.00239325	0.0197663	0.571454	-0.80729
100791657	I1NJ30	Ribosomal_L18e/L15P domain-containing protein OS=Glycine max OX=3847 GN=100791657 PE=3 SV=1	2	30.49	2.59055e-06	0.00195788	0.57172	-0.806619
100784830	I1KZ93	Uncharacterized protein OS=Glycine max OX=3847 GN=100784830 PE=3 SV=1	2	30.91	0.0164749	0.0512274	0.572225	-0.805345
	C6TIJ5	Fe2OG dioxygenase domain-containing protein OS=Glycine max OX=3847 PE=2 SV=1	6	30.9	0.00534276	0.0288388	0.572467	-0.804736
100305463	C6SV59	Uncharacterized protein OS=Glycine max OX=3847 GN=100305463 PE=2 SV=1	1	2.79	0.00120943	0.01487	0.572612	-0.80437
100811793	I1JMC1	MLO-like protein OS=Glycine max OX=3847 GN=100811793 PE=3 SV=1	2	9.35	0.00168653	0.0173046	0.572804	-0.803887
HSP22.0	P30236	22.0 kDa class IV heat shock protein OS=Glycine max OX=3847 GN=HSP22.0 PE=3 SV=1	3	46.81	0.0333903	0.0728796	0.574751	-0.798992
100805556	K7MR36	Citrate synthase OS=Glycine max OX=3847 GN=100805556 PE=3 SV=1	2	66.28	0.0494133	0.0889549	0.575563	-0.796954
100527275	C6T3U6	Ribosomal protein L19 OS=Glycine max OX=3847 GN=100527275 PE=2 SV=1	2	42.18	0.0121488	0.0439455	0.57571	-0.796586
100813743	I1JI35	Uncharacterized protein OS=Glycine max OX=3847 GN=100813743 PE=4 SV=1	2	41.22	0.00832371	0.0356362	0.576865	-0.793693
100789909	I1M2V7	Uncharacterized protein OS=Glycine max OX=3847 GN=100789909 PE=4 SV=1	1	38.76	0.00709909	0.0330227	0.577339	-0.792509
100808736	A0A0R0I5R9	Methionine gamma lyase 1 OS=Glycine max OX=3847 GN=100808736 PE=3 SV=1	2	5.34	0.00705157	0.032921	0.577441	-0.792256
100794996	I1K053	High-affinity nitrate transporter OS=Glycine max OX=3847 GN=100794996 PE=3 SV=1	3	9.62	0.000194391	0.00748202	0.578264	-0.790199
100800747	A0A0R0HSV1	KH type-2 domain-containing protein OS=Glycine max OX=3847 GN=100800747 PE=3 SV=1	1	123.85	0.00255103	0.0202338	0.578488	-0.789641
100795041	I1K2S3	Uncharacterized protein OS=Glycine max OX=3847 GN=100795041 PE=3 SV=1	5	20.68	1.08548e-05	0.00291897	0.578587	-0.789393
100815650	I1KU61	Uncharacterized protein OS=Glycine max OX=3847 GN=100815650 PE=4 SV=1	1	2.63	0.0162136	0.0508194	0.579439	-0.787272
GLYMA_10G176400	I1LC12	SHSP domain-containing protein OS=Glycine max OX=3847 GN=GLYMA_10G176400 PE=3 SV=1	3	40.62	0.0014448	0.016181	0.579726	-0.786558
100779547	I1NAG0	Polyadenylate-binding protein OS=Glycine max OX=3847 GN=100779547 PE=3 SV=1	1	13.96	0.0032553	0.0221972	0.580882	-0.783682
100782173	I1MT10	Uncharacterized protein OS=Glycine max OX=3847 GN=100782173 PE=3 SV=1	3	261.35	0.000685208	0.0114176	0.580951	-0.783511
100805844	K7M9N7	Uncharacterized protein OS=Glycine max OX=3847 GN=100805844 PE=4 SV=1	3	12.97	0.000255034	0.00791845	0.582356	-0.780027
100795220	A0A0R4J5K4	40S ribosomal protein S4 OS=Glycine max OX=3847 GN=100795220 PE=3 SV=1	3	82.32	0.00177744	0.0176799	0.582454	-0.779783
100803287	C6TAB7	UDP-arabinopyranose mutase OS=Glycine max OX=3847 GN=100803287 PE=2 SV=1	4	35.1	0.0186977	0.0544736	0.583729	-0.77663
100787561	I1KSB8	Uncharacterized protein OS=Glycine max OX=3847 GN=100787561 PE=3 SV=1	2	66.89	0.00521738	0.0284905	0.583777	-0.776512
100819391	I1J9E4	KOW domain-containing protein OS=Glycine max OX=3847 GN=100819391 PE=3 SV=1	2	36.43	0.000164427	0.00720703	0.584274	-0.775283
100798134	K7MVZ6	Glucose-6-phosphate isomerase OS=Glycine max OX=3847 GN=100798134 PE=3 SV=1	4	48.09	0.00527194	0.0286431	0.584669	-0.774308
GLYMA_10G064600	I1L959	Protein kinase domain-containing protein OS=Glycine max OX=3847 GN=GLYMA_10G064600 PE=4 SV=1	1	3.17	0.0024315	0.0198832	0.585015	-0.773454
100776273	K7MIZ6	Uncharacterized protein OS=Glycine max OX=3847 GN=100776273 PE=3 SV=1	4	10.15	0.00139962	0.0159478	0.585037	-0.773401
100799223	I1K246	Nicotinate phosphoribosyltransferase OS=Glycine max OX=3847 GN=100799223 PE=3 SV=1	12	52.94	0.044451	0.0842048	0.585424	-0.772446
100785061	C6SWN5	Uncharacterized protein OS=Glycine max OX=3847 GN=100785061 PE=2 SV=1	1	12.28	0.0109905	0.041638	0.586323	-0.770233
100812050	C6TN39	Uncharacterized protein OS=Glycine max OX=3847 GN=100812050 PE=2 SV=1	3	7.4	0.0134381	0.0462813	0.586691	-0.769328
GLYMA_19G129500	A0A0R0EML8	UBA domain-containing protein OS=Glycine max OX=3847 GN=GLYMA_19G129500 PE=4 SV=1	1	2.28	0.000338742	0.00865821	0.587606	-0.76708
	C6SVY4	Uncharacterized protein OS=Glycine max OX=3847 PE=2 SV=1	14	95.38	0.0250839	0.0633075	0.58831	-0.76535
100816057	I1L925	Uncharacterized protein OS=Glycine max OX=3847 GN=100816057 PE=3 SV=1	6	51.44	0.00951954	0.038407	0.588528	-0.764816
	C6T5S2	Ribosomal_L18e/L15P domain-containing protein OS=Glycine max OX=3847 PE=2 SV=1	3	18.06	0.00668757	0.032125	0.589934	-0.761375
100818291	I1MJ23	Uncharacterized protein OS=Glycine max OX=3847 GN=100818291 PE=4 SV=1	6	19.19	1.76643e-05	0.003339	0.589953	-0.761327
100775989	K7LRU0	Uncharacterized protein OS=Glycine max OX=3847 GN=100775989 PE=3 SV=1	5	21.02	0.0123933	0.0444062	0.59033	-0.760407
100788028	I1JA26	3-hydroxy-3-methylglutaryl coenzyme A synthase OS=Glycine max OX=3847 GN=100788028 PE=3 SV=1	2	10.31	0.0038432	0.0242548	0.590389	-0.760261
100527334	A0A0R0G9N7	Uncharacterized protein OS=Glycine max OX=3847 GN=100527334 PE=4 SV=1	3	12.79	0.0087454	0.0365455	0.59056	-0.759845
100809691	I1JWW5	Uncharacterized protein OS=Glycine max OX=3847 GN=100809691 PE=3 SV=1	5	22.06	0.00919059	0.0376319	0.591185	-0.758318
100802280	I1LWR5	UDP-glucose 6-dehydrogenase OS=Glycine max OX=3847 GN=100802280 PE=3 SV=1	3	61.11	0.00601269	0.0305716	0.591632	-0.757228
100811024	C6TGW1	Reticulon-like protein OS=Glycine max OX=3847 GN=100811024 PE=2 SV=1	3	31.28	7.15754e-05	0.00558098	0.591804	-0.756808
100775641	I1LVA7	Uncharacterized protein OS=Glycine max OX=3847 GN=100775641 PE=4 SV=1	1	37.38	0.00859103	0.0361816	0.592443	-0.755251
	C6SVZ2	ER membrane protein complex subunit 4 OS=Glycine max OX=3847 PE=2 SV=1	1	18.62	0.0134246	0.0462581	0.592783	-0.754424
100798713	I1LXN6	Tryptophanyl-tRNA synthetase OS=Glycine max OX=3847 GN=100798713 PE=3 SV=1	1	19.47	0.0182852	0.0538852	0.593479	-0.752731
100786575	I1KTS5	40S ribosomal protein SA OS=Glycine max OX=3847 GN=100786575 PE=3 SV=1	3	29.77	0.000675407	0.0113354	0.59396	-0.751563
GLYMA_06G024100	I1K7J4	Tubulin beta chain OS=Glycine max OX=3847 GN=GLYMA_06G024100 PE=3 SV=1	1	108.05	0.017358	0.0525596	0.595215	-0.748518
100800507	I1MEK5	40S ribosomal protein S6 OS=Glycine max OX=3847 GN=100800507 PE=3 SV=1	4	52.66	3.82581e-05	0.00442219	0.596251	-0.746008
GLYMA_13G189800	A0A0R0GYY6	Abhydrolase_3 domain-containing protein OS=Glycine max OX=3847 GN=GLYMA_13G189800 PE=4 SV=1	3	12.55	0.00419529	0.0254046	0.596436	-0.745561
102668563	K7KZY7	BAG domain-containing protein OS=Glycine max OX=3847 GN=102668563 PE=4 SV=1	7	31.88	4.44908e-05	0.00462694	0.597115	-0.743918
100789660	A0A0R0EVI2	Uncharacterized protein OS=Glycine max OX=3847 GN=100789660 PE=3 SV=1	2	6.88	0.000522428	0.0100724	0.597646	-0.742637
100787291	K7MBZ3	Glycylpeptide N-tetradecanoyltransferase OS=Glycine max OX=3847 GN=100787291 PE=3 SV=1	1	7.63	0.0371612	0.076793	0.599339	-0.738556
100499921	C6SY73	Ribosomal_L28e domain-containing protein OS=Glycine max OX=3847 GN=100499921 PE=2 SV=1	1	38.89	0.00587048	0.0302208	0.599746	-0.737576
100776647	A0A0R4J5Q8	Uncharacterized protein OS=Glycine max OX=3847 GN=100776647 PE=3 SV=1	4	46.67	0.00455698	0.0265218	0.601426	-0.733541
GLYMA_01G055800	K7K210	Jiv90 domain-containing protein OS=Glycine max OX=3847 GN=GLYMA_01G055800 PE=4 SV=1	1	1.93	0.0134875	0.0463665	0.601648	-0.733008
100806355	K7M9T4	PUA domain-containing protein OS=Glycine max OX=3847 GN=100806355 PE=3 SV=1	1	15.13	1.40175e-06	0.00176568	0.601887	-0.732435
100795694	I1K5J8	Uncharacterized protein OS=Glycine max OX=3847 GN=100795694 PE=3 SV=1	9	45.41	0.000230924	0.00776129	0.601986	-0.732199
nad3	M1FN31	NADH-ubiquinone oxidoreductase chain 3 OS=Glycine max OX=3847 GN=nad3 PE=3 SV=1	1	4.08	0.0364773	0.0761146	0.602666	-0.730568
547746	B2BF98	40S ribosomal protein S6 OS=Glycine max OX=3847 GN=547746 PE=3 SV=1	2	48.69	0.000460468	0.00966087	0.603357	-0.728916
100812147	I1JN08	Uncharacterized protein OS=Glycine max OX=3847 GN=100812147 PE=3 SV=1	4	11.47	0.00533255	0.0288108	0.60367	-0.728169
100813346	C6T5R5	Uncharacterized protein OS=Glycine max OX=3847 GN=100813346 PE=2 SV=1	2	7.46	0.00781875	0.0345655	0.604273	-0.726728
100794470	I1K096	Nop domain-containing protein OS=Glycine max OX=3847 GN=100794470 PE=3 SV=1	4	39.41	0.00143402	0.0161261	0.604603	-0.725941
100793097	I1KHV2	Uncharacterized protein OS=Glycine max OX=3847 GN=100793097 PE=3 SV=2	1	16.36	0.00523984	0.0285535	0.605192	-0.724536
100800781	I1LN92	Uncharacterized protein OS=Glycine max OX=3847 GN=100800781 PE=3 SV=1	8	61.53	1.7006e-05	0.00330961	0.605455	-0.723908
100820087	I1KS24	Polysacc_synt_4 domain-containing protein OS=Glycine max OX=3847 GN=100820087 PE=4 SV=1	2	6.33	0.00386805	0.024337	0.605586	-0.723596
GLYMA_05G022200	A0A0R0K0U9	Clp R domain-containing protein OS=Glycine max OX=3847 GN=GLYMA_05G022200 PE=3 SV=1	16	167.56	6.51253e-05	0.00536854	0.605802	-0.723082
100777865	I1MLI5	Uncharacterized protein OS=Glycine max OX=3847 GN=100777865 PE=4 SV=1	2	10.8	0.0177591	0.0531419	0.605945	-0.722742
100305591	C6SVS5	LITAF domain-containing protein OS=Glycine max OX=3847 GN=100305591 PE=2 SV=1	1	11.92	0.0060438	0.0306472	0.605976	-0.722668
100784481	I1KYS8	Translocation protein SEC62 OS=Glycine max OX=3847 GN=100784481 PE=3 SV=1	3	6.17	2.61522e-05	0.00385804	0.607398	-0.719286
100805730	I1LCV9	Carboxypeptidase OS=Glycine max OX=3847 GN=100805730 PE=3 SV=1	8	42.5	4.91012e-05	0.00475381	0.607886	-0.718128
100527325	I1N0F1	40S ribosomal protein S8 OS=Glycine max OX=3847 GN=100527325 PE=3 SV=2	2	56.16	0.00278555	0.0208639	0.60904	-0.715391
	Q9XHD6	Polygalacturonase inhibitor protein (Fragment) OS=Glycine max OX=3847 PE=2 SV=1	3	10.71	0.0307048	0.0698245	0.609629	-0.713996
GLYMA_06G012000	I1K767	Protein RER1 OS=Glycine max OX=3847 GN=GLYMA_06G012000 PE=3 SV=1	1	6.88	0.0126944	0.044962	0.610737	-0.711377
100804671	A0A0R0KRK3	Polyadenylate-binding protein OS=Glycine max OX=3847 GN=100804671 PE=3 SV=1	2	17.48	0.000106313	0.00641898	0.611301	-0.710045
100306120	C6SY27	Ribosomal_L14e domain-containing protein OS=Glycine max OX=3847 GN=100306120 PE=2 SV=1	1	31.68	6.68137e-05	0.00542647	0.612618	-0.706941
100527664	I1MM89	40S ribosomal protein S8 OS=Glycine max OX=3847 GN=100527664 PE=3 SV=1	2	73.87	0.000155597	0.00711632	0.612671	-0.706816
100305550	C6SVL1	Ribosomal protein OS=Glycine max OX=3847 GN=100305550 PE=2 SV=1	2	49.89	0.00272971	0.0207203	0.612786	-0.706545
100792340	I1LFT4	5'-nucleotidase OS=Glycine max OX=3847 GN=100792340 PE=3 SV=1	1	23.38	9.91356e-05	0.00627834	0.613296	-0.705346
100779794	I1KM19	Uncharacterized protein OS=Glycine max OX=3847 GN=100779794 PE=3 SV=2	2	47.86	0.000921528	0.013127	0.613336	-0.705249
100812934	C6TEA3	Uncharacterized protein OS=Glycine max OX=3847 GN=100812934 PE=2 SV=1	2	5.65	0.00643334	0.0315604	0.613348	-0.705221
GLYMA_04G172900	A0A0R0KFM3	ABC transporter domain-containing protein OS=Glycine max OX=3847 GN=GLYMA_04G172900 PE=3 SV=1	3	19.95	0.0345261	0.074104	0.61372	-0.704347
100804561	I1M307	Bulb-type lectin domain-containing protein OS=Glycine max OX=3847 GN=100804561 PE=4 SV=1	6	28.7	0.0457629	0.0855075	0.613794	-0.704174
732578	I1KN68	Glycosyltransferase OS=Glycine max OX=3847 GN=732578 PE=3 SV=1	5	23.82	0.00992109	0.0393227	0.614008	-0.703671
GLYMA_01G069200	A0A0R0L7U5	S10_plectin domain-containing protein OS=Glycine max OX=3847 GN=GLYMA_01G069200 PE=4 SV=1	1	4.66	0.0024473	0.0199307	0.614051	-0.70357
100807073	C6T9X4	Uncharacterized protein OS=Glycine max OX=3847 GN=100807073 PE=2 SV=1	2	19.39	0.00505304	0.0280215	0.614141	-0.703358
100785402	I1L9G9	Uncharacterized protein OS=Glycine max OX=3847 GN=100785402 PE=3 SV=1	2	43.76	0.0017401	0.0175286	0.614347	-0.702875
GLYMA_18G291100	K7MVE2	Dolichyl-phosphate beta-glucosyltransferase OS=Glycine max OX=3847 GN=GLYMA_18G291100 PE=3 SV=1	1	2.65	0.0285681	0.0673576	0.615089	-0.701134
100800463	C6TBI4	Uncharacterized protein OS=Glycine max OX=3847 GN=100800463 PE=2 SV=1	2	22.27	0.00917332	0.0375906	0.615946	-0.699124
GLYMA_18G157300	I1N1Y6	40S ribosomal protein S8 OS=Glycine max OX=3847 GN=GLYMA_18G157300 PE=3 SV=1	3	73.4	0.000376563	0.00898767	0.615986	-0.699031
100818667	I1KSP4	Leucine zipper-EF-hand-containing transmembrane protein 1 OS=Glycine max OX=3847 GN=100818667 PE=3 SV=1	1	22.29	0.0398164	0.0793232	0.616443	-0.69796
GLYMA_05G217300	I1K693	Uncharacterized protein OS=Glycine max OX=3847 GN=GLYMA_05G217300 PE=3 SV=1	14	97.87	0.00443784	0.0261595	0.617258	-0.696055
100790835	C6THA9	NAD(P)-bd_dom domain-containing protein OS=Glycine max OX=3847 GN=100790835 PE=2 SV=1	3	27.23	0.00723277	0.0333048	0.618286	-0.693655
100808223	I1N976	Uncharacterized protein OS=Glycine max OX=3847 GN=100808223 PE=3 SV=1	1	2.21	0.0369786	0.0766132	0.618455	-0.69326
100784759	I1NHZ5	Uncharacterized protein OS=Glycine max OX=3847 GN=100784759 PE=4 SV=1	1	2.78	0.0139159	0.0470912	0.619223	-0.69147
100781525	I1JT28	Tubulin beta chain OS=Glycine max OX=3847 GN=100781525 PE=3 SV=1	1	108.54	0.00653216	0.0317827	0.619255	-0.691395
100499963	I1M5E1	Ribosomal_L28e domain-containing protein OS=Glycine max OX=3847 GN=100499963 PE=3 SV=1	6	45.49	0.00222409	0.0192341	0.619584	-0.690627
100791226	A0A0R4J5P6	Uncharacterized protein OS=Glycine max OX=3847 GN=100791226 PE=4 SV=1	1	25.25	0.0216216	0.0587345	0.620875	-0.687625
GLYMA_16G206200	A0A0R4J5L7	SHSP domain-containing protein OS=Glycine max OX=3847 GN=GLYMA_16G206200 PE=3 SV=1	5	43.2	0.00246903	0.0199956	0.621027	-0.687271
100793525	K7LLC9	J domain-containing protein OS=Glycine max OX=3847 GN=100793525 PE=4 SV=1	3	7.78	0.010436	0.0404634	0.621265	-0.686718
100796111	C6TIC4	Reticulon-like protein OS=Glycine max OX=3847 GN=100796111 PE=2 SV=1	3	20.14	0.000482942	0.00981829	0.622045	-0.684909
100305599	C6SVT8	Uncharacterized protein OS=Glycine max OX=3847 GN=100305599 PE=2 SV=1	4	54.02	5.07581e-05	0.00479522	0.622065	-0.684863
100810611	C6TJH2	Uncharacterized protein OS=Glycine max OX=3847 GN=100810611 PE=2 SV=1	6	63.51	0.00109019	0.0141112	0.622938	-0.682839
GLYMA_15G143300	I1MGG9	Uncharacterized protein OS=Glycine max OX=3847 GN=GLYMA_15G143300 PE=3 SV=1	4	64.86	0.000168023	0.00724184	0.624254	-0.679794
100786059	I1KQK6	TPR_REGION domain-containing protein OS=Glycine max OX=3847 GN=100786059 PE=4 SV=1	12	68.7	0.024131	0.0621093	0.6243	-0.679689
100816992	I1NGN3	Fe2OG dioxygenase domain-containing protein OS=Glycine max OX=3847 GN=100816992 PE=3 SV=1	1	2.1	0.0108101	0.0412618	0.6243	-0.679688
GLYMA_19G211800	I1NB76	Ribosomal_L18e/L15P domain-containing protein OS=Glycine max OX=3847 GN=GLYMA_19G211800 PE=3 SV=1	2	24.77	8.56204e-05	0.00597241	0.624934	-0.678224
100527648	A0A0R0GID3	Uncharacterized protein OS=Glycine max OX=3847 GN=100527648 PE=4 SV=1	1	106.04	0.00763001	0.0341472	0.624999	-0.678075
	C6SXT2	TRASH domain-containing protein OS=Glycine max OX=3847 PE=2 SV=1	1	28.18	0.00141843	0.0160459	0.625895	-0.676008
100815980	K7M7B1	AAA domain-containing protein OS=Glycine max OX=3847 GN=100815980 PE=3 SV=1	5	26.97	0.00835736	0.0357052	0.626265	-0.675155
100796266	A0A0R0G0M9	ATP citrate synthase OS=Glycine max OX=3847 GN=100796266 PE=4 SV=1	12	91.78	0.0415039	0.0811428	0.626318	-0.675032
	C6TAT0	Secretory carrier-associated membrane protein OS=Glycine max OX=3847 PE=2 SV=1	2	47.82	0.00701027	0.032832	0.626434	-0.674766
100500288	C6T197	Endoplasmic reticulum transmembrane protein OS=Glycine max OX=3847 GN=100500288 PE=2 SV=1	2	7.93	0.00158056	0.0168361	0.626623	-0.67433
100778670	I1NHI7	VHS domain-containing protein OS=Glycine max OX=3847 GN=100778670 PE=4 SV=2	1	3.13	0.00690867	0.0326107	0.626807	-0.673906
100802675	I1KXC2	PPDK_N domain-containing protein OS=Glycine max OX=3847 GN=100802675 PE=3 SV=1	1	104.5	0.0425952	0.0822993	0.626933	-0.673616
100527579	C6T4R9	Ubiquitin OS=Glycine max OX=3847 GN=100527579 PE=2 SV=1	2	250.41	0.0228439	0.0604238	0.627428	-0.672479
100788536	I1KPP1	Protein kinase domain-containing protein OS=Glycine max OX=3847 GN=100788536 PE=4 SV=1	1	6.37	0.00437605	0.025971	0.627546	-0.672207
GLYMA_03G207500	A0A0R4J309	Uncharacterized protein OS=Glycine max OX=3847 GN=GLYMA_03G207500 PE=3 SV=1	5	38.88	0.0234879	0.0612788	0.628622	-0.669735
100801792	A0A0R0L9T9	40S ribosomal protein S4 OS=Glycine max OX=3847 GN=100801792 PE=3 SV=1	1	74.86	6.11706e-06	0.00234102	0.629344	-0.668079
GLYMA_15G005600	I1MCD3	Uncharacterized protein OS=Glycine max OX=3847 GN=GLYMA_15G005600 PE=4 SV=1	2	5.47	0.0195349	0.0556295	0.629914	-0.666774
100816898	I1J752	Tubulin beta chain OS=Glycine max OX=3847 GN=100816898 PE=3 SV=1	4	141.64	0.0214488	0.0584882	0.630308	-0.66587
100805604	I1LTE6	Uncharacterized protein OS=Glycine max OX=3847 GN=100805604 PE=3 SV=1	1	2.86	0.00427281	0.0256503	0.630518	-0.665391
100782913	A0A0R0FNQ0	Protein kinase domain-containing protein OS=Glycine max OX=3847 GN=100782913 PE=3 SV=1	16	75.42	0.0026626	0.0205426	0.631171	-0.663898
100783329	I1LT62	Glyco_hydro_18 domain-containing protein OS=Glycine max OX=3847 GN=100783329 PE=3 SV=2	3	17.27	0.00841243	0.0358174	0.631267	-0.663677
GLYMA_19G126000	A0A0R0EUW6	Uncharacterized protein OS=Glycine max OX=3847 GN=GLYMA_19G126000 PE=3 SV=1	5	20.45	0.0160515	0.0505629	0.631646	-0.662813
100809899	A0A0R0GZ30	Ribosomal protein L37 OS=Glycine max OX=3847 GN=100809899 PE=3 SV=1	6	19.19	0.0146842	0.0483358	0.631936	-0.662149
100806519	I1LYU3	Arf-GAP domain-containing protein OS=Glycine max OX=3847 GN=100806519 PE=4 SV=1	2	14.8	0.000872571	0.0128092	0.632665	-0.660487
100778482	I1N842	Xyloglucan endotransglucosylase/hydrolase OS=Glycine max OX=3847 GN=100778482 PE=3 SV=1	4	37.35	0.000989631	0.0135391	0.632852	-0.660061
100786898	I1LXK6	Uncharacterized protein OS=Glycine max OX=3847 GN=100786898 PE=4 SV=1	1	20.02	0.0399882	0.0794902	0.633488	-0.658611
100789480	I1LE85	Uncharacterized protein OS=Glycine max OX=3847 GN=100789480 PE=3 SV=1	2	17.47	0.0069655	0.0327349	0.633956	-0.657546
100781643	I1MUS3	RmlD_sub_bind domain-containing protein OS=Glycine max OX=3847 GN=100781643 PE=4 SV=1	5	16.72	0.00229667	0.0194606	0.634152	-0.657098
100790274	I1LZZ2	TPT domain-containing protein OS=Glycine max OX=3847 GN=100790274 PE=4 SV=1	1	2.58	0.0176225	0.0529451	0.634289	-0.656788
547690	I1K9L2	Uncharacterized protein OS=Glycine max OX=3847 GN=547690 PE=4 SV=1	1	19.98	0.00345434	0.0228988	0.634412	-0.656508
100527293	C6T3W3	Ribosomal_L18e/L15P domain-containing protein OS=Glycine max OX=3847 GN=100527293 PE=2 SV=1	2	10.17	0.000220119	0.00768635	0.636351	-0.652106
	C6TJS1	ER membrane protein complex subunit 2 OS=Glycine max OX=3847 PE=2 SV=1	2	40.43	0.00146575	0.0162865	0.636676	-0.651368
100782933	I1N4C1	Uncharacterized protein OS=Glycine max OX=3847 GN=100782933 PE=3 SV=1	3	12.66	0.0270093	0.0656135	0.638286	-0.647725
100306174	C6SYA5	60S ribosomal protein L18a OS=Glycine max OX=3847 GN=100306174 PE=2 SV=1	4	32.62	0.0445161	0.0842703	0.638713	-0.646761
100814831	I1L8E9	Dolichyl-diphosphooligosaccharide--protein glycosyltransferase subunit 2 OS=Glycine max OX=3847 GN=100814831 PE=3 SV=1	2	25.55	0.0452574	0.0850099	0.639072	-0.64595
100779362	I1LK73	50S ribosomal protein L23, chloroplastic OS=Glycine max OX=3847 GN=100779362 PE=3 SV=1	1	45.49	0.00281597	0.0209405	0.63942	-0.645164
100819200	I1KSN3	YTH domain-containing protein OS=Glycine max OX=3847 GN=100819200 PE=4 SV=1	2	40.05	0.00141191	0.016012	0.639697	-0.64454
100785356	K7L6N1	Ribosomal_L6e_N domain-containing protein OS=Glycine max OX=3847 GN=100785356 PE=3 SV=1	2	70.83	0.00395187	0.0246108	0.63995	-0.643969
GLYMA_04G084300	A0A368ULH4	Uncharacterized protein OS=Glycine max OX=3847 GN=GLYMA_04G084300 PE=4 SV=1	4	10.12	0.00163256	0.0170704	0.640751	-0.642165
GLYMA_07G043800	A0A0R0IZE4	40S ribosomal protein SA OS=Glycine max OX=3847 GN=GLYMA_07G043800 PE=3 SV=1	7	81.13	0.00416574	0.0253098	0.641086	-0.641411
	C6TCQ7	Uncharacterized protein OS=Glycine max OX=3847 PE=2 SV=1	2	6.27	0.00988099	0.0392327	0.641175	-0.64121
Gm	I1MHU4	ER oxidoreductin 1a OS=Glycine max OX=3847 GN=Gm ero1a PE=2 SV=1	2	93.13	0.000640729	0.0110348	0.641203	-0.641146
100804493	I1L8W7	Uncharacterized protein OS=Glycine max OX=3847 GN=100804493 PE=4 SV=1	2	5.56	4.67196e-05	0.00469054	0.641354	-0.640808
100500546	I1J7L6	Uncharacterized protein OS=Glycine max OX=3847 GN=100500546 PE=4 SV=1	1	4.08	0.0345304	0.0741085	0.642068	-0.639201
100799485	C6TMU7	60S ribosomal protein L27 OS=Glycine max OX=3847 GN=100799485 PE=2 SV=1	1	33.14	0.000124041	0.00671593	0.643708	-0.635521
100803167	I1KLT0	PMR5N domain-containing protein OS=Glycine max OX=3847 GN=100803167 PE=3 SV=1	1	3.83	0.0293148	0.0681746	0.644079	-0.634691
100813963	I1N7Z4	V-type proton ATPase subunit C OS=Glycine max OX=3847 GN=100813963 PE=3 SV=1	2	46.22	0.0151231	0.0490434	0.644179	-0.634467
100783754	A0A0R0IM98	Derlin OS=Glycine max OX=3847 GN=100783754 PE=3 SV=1	2	6.62	0.00852937	0.0360532	0.644995	-0.632641
GLYMA_03G211000	A0A0R0KSG7	Ribosomal protein L19 OS=Glycine max OX=3847 GN=GLYMA_03G211000 PE=3 SV=1	2	44.34	0.00736585	0.03358	0.64516	-0.632271
100797745	A0A0R0I6J8	Uncharacterized protein OS=Glycine max OX=3847 GN=100797745 PE=4 SV=1	1	2.72	0.00229956	0.01947	0.646052	-0.630279
100792355	I1LPE4	Uncharacterized protein OS=Glycine max OX=3847 GN=100792355 PE=3 SV=1	4	145.16	0.0308406	0.0699817	0.646782	-0.62865
100810449	I1KLD4	F-box domain-containing protein OS=Glycine max OX=3847 GN=100810449 PE=4 SV=1	1	2.24	0.00119872	0.0148042	0.646884	-0.628421
100305912	C6SX50	Uncharacterized protein OS=Glycine max OX=3847 GN=100305912 PE=2 SV=1	1	47.31	0.00104673	0.0138602	0.647168	-0.627788
100816644	K7N544	CMP/dCMP-type deaminase domain-containing protein OS=Glycine max OX=3847 GN=100816644 PE=4 SV=1	2	9.24	0.00833777	0.0356651	0.647588	-0.626851
GLYMA_02G255500	A0A0R0L140	60S acidic ribosomal protein P0 OS=Glycine max OX=3847 GN=GLYMA_02G255500 PE=3 SV=1	2	53.14	0.00126969	0.0152295	0.647849	-0.62627
100799613	I1MEK0	Eukaryotic translation initiation factor 3 subunit D OS=Glycine max OX=3847 GN=100799613 PE=3 SV=1	11	46.13	0.00247942	0.0200263	0.648004	-0.625925
100819189	I1KGP3	alpha-1,2-Mannosidase OS=Glycine max OX=3847 GN=100819189 PE=3 SV=2	2	5.81	0.0373431	0.0769713	0.648341	-0.625176
102669131	I1MXH0	Uncharacterized protein OS=Glycine max OX=3847 GN=102669131 PE=4 SV=1	1	3.66	0.0154394	0.049571	0.648424	-0.62499
100799491	I1L5Z6	Cysteine dioxygenase OS=Glycine max OX=3847 GN=100799491 PE=3 SV=1	2	14.22	0.000209806	0.00760917	0.648499	-0.624825
100527246	C6T3R4	60S ribosomal protein L27 OS=Glycine max OX=3847 GN=100527246 PE=2 SV=1	1	32.58	7.41107e-05	0.00565832	0.649288	-0.623068
100810915	I1LTD1	Uncharacterized protein OS=Glycine max OX=3847 GN=100810915 PE=4 SV=1	3	20.76	0.00079228	0.0122444	0.649863	-0.621793
100782910	K7K808	Uncharacterized protein OS=Glycine max OX=3847 GN=100782910 PE=3 SV=1	2	7.58	0.00864262	0.0362883	0.649939	-0.621623
100527648	A0A0R0G9C5	Uncharacterized protein OS=Glycine max OX=3847 GN=100527648 PE=4 SV=1	1	93.99	0.0107486	0.0411324	0.649957	-0.621585
100802220	I1LKW2	C2H2-type domain-containing protein OS=Glycine max OX=3847 GN=100802220 PE=3 SV=1	1	4.63	0.00864203	0.0362871	0.65042	-0.620557
GmSGT2	D4Q9Z4	Soyasapogenol B glucuronide galactosyltransferase OS=Glycine max OX=3847 GN=GmSGT2 PE=1 SV=1	7	37.35	0.00367678	0.0236907	0.650517	-0.620342
100803322	I1LY80	Uncharacterized protein OS=Glycine max OX=3847 GN=100803322 PE=4 SV=1	1	2.54	0.0238678	0.0617721	0.650666	-0.62001
GLYMA_08G196500	I1KUX8	Ribosomal_L28e domain-containing protein OS=Glycine max OX=3847 GN=GLYMA_08G196500 PE=3 SV=1	1	35.28	0.00200721	0.0185336	0.650978	-0.619319
100798151	K7MVR5	Methionine aminopeptidase 2 OS=Glycine max OX=3847 GN=100798151 PE=3 SV=1	2	11.41	0.00260697	0.0203908	0.651545	-0.618064
100818360	I1N3U4	CAAX prenyl protease OS=Glycine max OX=3847 GN=100818360 PE=3 SV=2	2	11.43	0.00851784	0.0360301	0.651643	-0.617846
GLYMA_08G017500	I1KPE7	S10_plectin domain-containing protein OS=Glycine max OX=3847 GN=GLYMA_08G017500 PE=4 SV=1	2	39.67	0.000751177	0.0119416	0.651995	-0.617068
GSTU23	C6T5M2	Tau class glutathione S-transferase OS=Glycine max OX=3847 GN=GSTU23 PE=2 SV=1	2	40.91	0.00252731	0.0201659	0.653188	-0.61443
100790163	I1K0H2	Ribosomal_S13_N domain-containing protein OS=Glycine max OX=3847 GN=100790163 PE=3 SV=1	7	55.64	0.00173664	0.0175144	0.653743	-0.613204
100818990	I1KJ84	DHO_dh domain-containing protein OS=Glycine max OX=3847 GN=100818990 PE=4 SV=1	14	113.13	0.000757601	0.0119901	0.653822	-0.613029
100818755	I1JUY7	ATP-dependent 6-phosphofructokinase OS=Glycine max OX=3847 GN=100818755 PE=3 SV=1	1	89.62	0.0208338	0.0575965	0.654381	-0.611797
100808087	I1LR30	Uncharacterized protein OS=Glycine max OX=3847 GN=100808087 PE=3 SV=2	4	14.1	0.000181116	0.00735933	0.65442	-0.611711
100499995	A0A0R0ENC6	Uncharacterized protein OS=Glycine max OX=3847 GN=100499995 PE=4 SV=1	1	3.44	0.00667345	0.0320943	0.654901	-0.610652
100809703	I1LV79	Plug_translocon domain-containing protein OS=Glycine max OX=3847 GN=100809703 PE=3 SV=1	9	33.27	0.0246255	0.062733	0.654923	-0.610602
100807062	K7M429	O-fucosyltransferase family protein OS=Glycine max OX=3847 GN=100807062 PE=3 SV=1	1	18.11	0.000244867	0.00785006	0.65502	-0.61039
100800098	A0A0R0JY56	Uncharacterized protein OS=Glycine max OX=3847 GN=100800098 PE=4 SV=1	5	32.65	0.00319922	0.0220403	0.656218	-0.607754
GLYMA_10G011700	I1L7N4	EB_dh domain-containing protein OS=Glycine max OX=3847 GN=GLYMA_10G011700 PE=4 SV=1	1	3.16	0.00107297	0.0140009	0.656247	-0.60769
100811720	I1KTK0	Ribosomal_L6e_N domain-containing protein OS=Glycine max OX=3847 GN=100811720 PE=3 SV=1	4	75.96	0.00099439	0.0135666	0.656321	-0.607527
100795907	I1M687	Uncharacterized protein OS=Glycine max OX=3847 GN=100795907 PE=4 SV=1	1	6.6	0.0240465	0.0620016	0.656846	-0.606373
100781150	A0A0R0KIE3	Post-GPI attachment to proteins factor 3 OS=Glycine max OX=3847 GN=100781150 PE=3 SV=1	1	2.17	0.0133877	0.0461942	0.656989	-0.606059
100499720	C6SVV1	TRASH domain-containing protein OS=Glycine max OX=3847 GN=100499720 PE=2 SV=1	2	22.92	0.00538073	0.0289427	0.657151	-0.605704
100797825	I1LQF6	Uncharacterized protein OS=Glycine max OX=3847 GN=100797825 PE=4 SV=1	1	2.59	0.00744731	0.0337458	0.657509	-0.604917
GLYMA_04G226900	I1JYG3	Uncharacterized protein OS=Glycine max OX=3847 GN=GLYMA_04G226900 PE=3 SV=1	5	71.95	0.000365655	0.00889238	0.657595	-0.60473
	C6TIP6	Uncharacterized protein OS=Glycine max OX=3847 PE=2 SV=1	3	16.36	0.0159145	0.0503443	0.657848	-0.604174
100793313	I1MKT8	Glycosyltransferase OS=Glycine max OX=3847 GN=100793313 PE=2 SV=1	1	6.07	0.00111954	0.014301	0.657963	-0.603922
100806067	I1L8Z3	Uncharacterized protein OS=Glycine max OX=3847 GN=100806067 PE=4 SV=1	2	190.15	0.0380819	0.0776861	0.658289	-0.603207
100784543	K7KN95	Uncharacterized protein OS=Glycine max OX=3847 GN=100784543 PE=3 SV=1	4	17.72	0.000714664	0.0116577	0.658488	-0.602771
100777211	I1LCJ8	DOG1 domain-containing protein OS=Glycine max OX=3847 GN=100777211 PE=4 SV=1	1	1.94	0.0316345	0.0709033	0.658977	-0.6017
100784999	I1MH23	Uncharacterized protein OS=Glycine max OX=3847 GN=100784999 PE=3 SV=2	2	7.11	0.00097298	0.0134414	0.659524	-0.600502
100797100	I1K3L2	Uncharacterized protein OS=Glycine max OX=3847 GN=100797100 PE=3 SV=1	1	4.25	0.00282016	0.020951	0.659537	-0.600474
100793792	A0A0R0GNA8	Uncharacterized protein OS=Glycine max OX=3847 GN=100793792 PE=4 SV=1	1	3.14	0.0168551	0.0518097	0.660373	-0.598646
GLYMA_20G065900	A0A0R0EJN3	Uncharacterized protein OS=Glycine max OX=3847 GN=GLYMA_20G065900 PE=4 SV=1	1	13.37	0.0221551	0.0594829	0.660569	-0.59822
100819480	I1LP30	Uncharacterized protein OS=Glycine max OX=3847 GN=100819480 PE=4 SV=1	1	3.26	0.0286742	0.0674726	0.660818	-0.597675
100796694	I1L8S1	Uncharacterized protein OS=Glycine max OX=3847 GN=100796694 PE=3 SV=1	5	28.44	0.000148229	0.00703438	0.661152	-0.596946
100799487	I1MUX8	Beta-fructofuranosidase OS=Glycine max OX=3847 GN=100799487 PE=3 SV=1	5	20.14	0.0117269	0.0431291	0.661685	-0.595783
100785668	I1M3C1	Ribosomal_L18_c domain-containing protein OS=Glycine max OX=3847 GN=100785668 PE=3 SV=1	2	87.99	0.000890074	0.012925	0.661709	-0.595732
100814079	Q6PP99	Protein-serine/threonine kinase OS=Glycine max OX=3847 GN=100814079 PE=2 SV=1	2	5.24	0.0124975	0.0446002	0.662684	-0.593606
100787595	A0A0R0H4Y1	Thioredoxin domain-containing protein OS=Glycine max OX=3847 GN=100787595 PE=4 SV=1	5	13.39	0.0250519	0.0632677	0.663066	-0.592776
100778096	C6TGE9	Reticulon-like protein OS=Glycine max OX=3847 GN=100778096 PE=2 SV=1	2	32.12	0.000510308	0.00999726	0.663303	-0.592259
GLYMA_08G211100	I1KVC8	VOC domain-containing protein OS=Glycine max OX=3847 GN=GLYMA_08G211100 PE=4 SV=1	1	3.1	0.00508318	0.0281086	0.66334	-0.59218
102669842	I1KHI7	eIF-2B GDP-GTP exchange factor subunit alpha OS=Glycine max OX=3847 GN=102669842 PE=3 SV=1	3	9.06	0.0233081	0.0610424	0.663491	-0.591852
100809410	I1MKL8	Uncharacterized protein OS=Glycine max OX=3847 GN=100809410 PE=3 SV=1	2	16.68	0.0105844	0.0407833	0.663933	-0.59089
SHMT	K4FZF8	Serine hydroxymethyltransferase OS=Glycine max OX=3847 GN=SHMT PE=2 SV=1	3	128.57	0.0375374	0.0771607	0.664786	-0.589039
WBb225L1.16	I1LQ02	WBb225L1.16 protein OS=Glycine max OX=3847 GN=WBb225L1.16 PE=3 SV=1	9	48.29	0.00119586	0.0147866	0.664876	-0.588842
102665105	A0A0R0IEC7	RING-type domain-containing protein OS=Glycine max OX=3847 GN=102665105 PE=4 SV=1	1	2.59	0.000349792	0.00874719	0.665024	-0.588523
GLYMA_10G245200	I1LE22	40S ribosomal protein S3a OS=Glycine max OX=3847 GN=GLYMA_10G245200 PE=3 SV=1	1	96.16	0.00334527	0.0224936	0.665307	-0.587909
	C6TCY1	FCP1 homology domain-containing protein OS=Glycine max OX=3847 PE=2 SV=1	5	18.91	0.0194365	0.0554963	0.66549	-0.587511
100819289	I1N610	Procollagen-proline 4-dioxygenase OS=Glycine max OX=3847 GN=100819289 PE=3 SV=1	2	15.49	0.00554174	0.0293754	0.665798	-0.586844
100813170	C6T968	40S ribosomal protein S8 OS=Glycine max OX=3847 GN=100813170 PE=2 SV=1	1	60.41	0.000840896	0.012593	0.666318	-0.585717
100814910	I1K764	Glucose-1-phosphate adenylyltransferase OS=Glycine max OX=3847 GN=100814910 PE=3 SV=1	5	21.76	0.00443022	0.0261364	0.667601	-0.582942
100794335	I1KJZ4	Uncharacterized protein OS=Glycine max OX=3847 GN=100794335 PE=3 SV=1	1	25.76	0.0230169	0.0606559	0.667606	-0.582931
FAD2-2	P48631	Omega-6 fatty acid desaturase, endoplasmic reticulum isozyme 2 OS=Glycine max OX=3847 GN=FAD2-2 PE=2 SV=1	3	8.82	0.00323622	0.0221442	0.668233	-0.581577
GLYMA_18G285100	A0A0R0FE42	BAG domain-containing protein OS=Glycine max OX=3847 GN=GLYMA_18G285100 PE=4 SV=1	1	9.15	0.0121841	0.0440125	0.668661	-0.580654
GLYMA_17G081700	A0A0R0FK15	Uncharacterized protein OS=Glycine max OX=3847 GN=GLYMA_17G081700 PE=4 SV=1	1	3.72	0.0353453	0.074962	0.669558	-0.57872
	C6TE81	Uncharacterized protein OS=Glycine max OX=3847 PE=2 SV=1	2	9.58	0.0241238	0.0621002	0.6696	-0.578629
100779446	I1KJ56	Nop domain-containing protein OS=Glycine max OX=3847 GN=100779446 PE=3 SV=1	2	26.21	0.00179208	0.0177382	0.6696	-0.578629
100799161	C6THR3	PPPDE domain-containing protein OS=Glycine max OX=3847 GN=100799161 PE=2 SV=1	8	45.58	0.0328362	0.0722672	0.669635	-0.578553
	C6TLW0	Uncharacterized protein OS=Glycine max OX=3847 PE=2 SV=1	2	4.9	0.0181432	0.0536869	0.669743	-0.578321
GLYMA_13G236900	K7M1I4	Uncharacterized protein OS=Glycine max OX=3847 GN=GLYMA_13G236900 PE=4 SV=1	1	1.99	0.0251211	0.0633538	0.669902	-0.577978
100797523	K7L6R2	Uncharacterized protein OS=Glycine max OX=3847 GN=100797523 PE=4 SV=1	4	18.33	0.0491928	0.0887539	1.50266	0.587518
100804943	I1KIE4	Uncharacterized protein OS=Glycine max OX=3847 GN=100804943 PE=3 SV=1	2	16.3	0.0162917	0.050942	1.50323	0.58807
GLYMA_15G177800	I1MHG0	Uncharacterized protein OS=Glycine max OX=3847 GN=GLYMA_15G177800 PE=3 SV=1	3	65.36	0.00635353	0.0313782	1.50441	0.589195
GLYMA_15G056800	A0A0R0FWT8	Peptidylprolyl isomerase OS=Glycine max OX=3847 GN=GLYMA_15G056800 PE=4 SV=1	2	34.98	0.0485211	0.0881357	1.508	0.592634
100809727	I1M259	Allantoinase OS=Glycine max OX=3847 GN=100809727 PE=3 SV=1	9	62.59	0.000675454	0.0113358	1.50893	0.593528
100785696	K7ME64	BHLH domain-containing protein OS=Glycine max OX=3847 GN=100785696 PE=4 SV=1	2	5.81	0.0374033	0.0770301	1.50898	0.593578
100809340	I1K3Q1	Cystatin domain-containing protein OS=Glycine max OX=3847 GN=100809340 PE=4 SV=1	2	6.8	0.0182521	0.0538391	1.51025	0.594784
100820325	I1LBH6	Uncharacterized protein OS=Glycine max OX=3847 GN=100820325 PE=3 SV=1	19	121.19	0.00025013	0.00788148	1.51028	0.594814
100796457	I1KTE5	TFIIS N-terminal domain-containing protein OS=Glycine max OX=3847 GN=100796457 PE=4 SV=1	1	1.89	0.02255	0.0600258	1.51062	0.595142
100814078	C6TGD9	Malate dehydrogenase OS=Glycine max OX=3847 GN=100814078 PE=2 SV=1	7	199.03	0.000773056	0.0121049	1.5109	0.595408
100499728	C6SVX3	Usp domain-containing protein OS=Glycine max OX=3847 GN=100499728 PE=2 SV=1	3	35.06	0.0416155	0.0812623	1.5121	0.59655
100789844	A0A0R0KHF0	Phytocyanin domain-containing protein OS=Glycine max OX=3847 GN=100789844 PE=4 SV=1	3	41.07	0.0362666	0.0759029	1.51462	0.59896
100791459	A0A0R0K665	Uncharacterized protein OS=Glycine max OX=3847 GN=100791459 PE=4 SV=1	1	2.84	0.00415891	0.0252878	1.51543	0.599726
100812214	I1LYW5	TPR_REGION domain-containing protein OS=Glycine max OX=3847 GN=100812214 PE=4 SV=1	11	72.81	0.0328696	0.0723044	1.5156	0.599893
100782924	C6TN36	Glyceraldehyde-3-phosphate dehydrogenase OS=Glycine max OX=3847 GN=100782924 PE=2 SV=1	4	289.36	0.00144931	0.0162039	1.5169	0.601124
100799342	K7LKJ0	HMA domain-containing protein OS=Glycine max OX=3847 GN=100799342 PE=4 SV=1	2	53.41	0.047213	0.0869077	1.51711	0.601328
100500096	C6T073	Glutaredoxin-dependent peroxiredoxin OS=Glycine max OX=3847 GN=100500096 PE=2 SV=1	1	74.72	0.0254692	0.0637833	1.51768	0.601868
100808509	C6TH04	RINb protein OS=Glycine max OX=3847 GN=100808509 PE=2 SV=1	3	32.33	0.0345436	0.0741225	1.52009	0.604157
100778145	G0T431	Glycerophosphodiester phosphodiesterase OS=Glycine max OX=3847 GN=100778145 PE=2 SV=1	3	38.82	0.021259	0.0582157	1.52203	0.605998
100306674	C6T0E4	Uncharacterized protein OS=Glycine max OX=3847 GN=100306674 PE=2 SV=1	1	14.36	0.0403243	0.0798614	1.52382	0.607688
100305679	C6SW65	Uncharacterized protein OS=Glycine max OX=3847 GN=100305679 PE=2 SV=1	2	17.79	0.00572608	0.0298555	1.52498	0.608788
100785637	A0A0R4J4S6	NADPH-protochlorophyllide oxidoreductase OS=Glycine max OX=3847 GN=100785637 PE=3 SV=1	10	42.42	0.000169906	0.00725961	1.52507	0.608875
GSTL7	I1NA39	Lambda class glutathione S-transferase OS=Glycine max OX=3847 GN=GSTL7 PE=2 SV=1	11	153.71	0.00942516	0.0381869	1.52646	0.610194
100782903	A0A0R0FKH3	Protein kinase domain-containing protein OS=Glycine max OX=3847 GN=100782903 PE=4 SV=1	2	17.7	0.0360991	0.0757337	1.53601	0.619191
100784622	I1ME37	Peptide-methionine (R)-S-oxide reductase OS=Glycine max OX=3847 GN=100784622 PE=3 SV=1	5	23.59	0.0261693	0.0646291	1.53776	0.620834
100788155	I1K7E2	Uncharacterized protein OS=Glycine max OX=3847 GN=100788155 PE=4 SV=1	4	19.11	0.0274272	0.0660914	1.53955	0.622505
GLYMA_20G184800	I1NHK3	Uncharacterized protein OS=Glycine max OX=3847 GN=GLYMA_20G184800 PE=4 SV=1	1	2.78	0.0444165	0.0841701	1.54554	0.628113
100785400	I1N0D2	GRAS domain-containing protein OS=Glycine max OX=3847 GN=100785400 PE=3 SV=2	3	14.16	0.0393776	0.0789116	1.54809	0.630486
GLYMA_08G137000	I1KT36	PLAT domain-containing protein OS=Glycine max OX=3847 GN=GLYMA_08G137000 PE=4 SV=1	3	17.64	0.000503557	0.00995433	1.54896	0.631298
GLYMA_05G211600	A0A0R0JZA3	HMA domain-containing protein OS=Glycine max OX=3847 GN=GLYMA_05G211600 PE=4 SV=1	1	30.24	0.0292051	0.0680412	1.54925	0.631571
GLYMA_15G076500	I1MEL2	Uncharacterized protein OS=Glycine max OX=3847 GN=GLYMA_15G076500 PE=3 SV=1	1	14.38	0.00590662	0.0303107	1.54971	0.632001
100816767	I1LI74	Uncharacterized protein OS=Glycine max OX=3847 GN=100816767 PE=4 SV=1	6	28.05	0.0016668	0.01722	1.55091	0.633113
100799931	G0T437	Purple acid phosphatase OS=Glycine max OX=3847 GN=100799931 PE=2 SV=1	1	4.25	0.0135827	0.0465294	1.55144	0.633612
100811116	K7N2T0	Uncharacterized protein OS=Glycine max OX=3847 GN=100811116 PE=4 SV=1	3	8.11	0.0171336	0.0522278	1.5518	0.633943
GLYMA_01G006700	A0A368UIK6	Uncharacterized protein OS=Glycine max OX=3847 GN=GLYMA_01G006700 PE=3 SV=1	3	15.09	0.00174105	0.0175325	1.55553	0.637406
100810258	I1M261	Allantoinase OS=Glycine max OX=3847 GN=100810258 PE=3 SV=1	5	124.05	0.00188892	0.01811	1.55573	0.637591
GLYMA_15G071000	A0A0R0G896	Uncharacterized protein OS=Glycine max OX=3847 GN=GLYMA_15G071000 PE=3 SV=1	2	7.54	0.0315072	0.0707559	1.55941	0.641004
100787218	I1JX54	Uncharacterized protein OS=Glycine max OX=3847 GN=100787218 PE=4 SV=1	3	8.93	0.00636359	0.0314013	1.55959	0.641168
100795901	C6TJW6	Phytocyanin domain-containing protein OS=Glycine max OX=3847 GN=100795901 PE=2 SV=1	6	40.17	0.0206191	0.0572792	1.55967	0.641245
100787141	I1ML76	t-SNARE coiled-coil homology domain-containing protein OS=Glycine max OX=3847 GN=100787141 PE=3 SV=1	2	9.95	0.0237158	0.0615756	1.56122	0.642677
100804187	I1NDJ4	Uncharacterized protein OS=Glycine max OX=3847 GN=100804187 PE=4 SV=1	2	11.13	0.00240122	0.0197909	1.56306	0.64437
GLYMA_16G100400	K7MGG1	Knot1 domain-containing protein OS=Glycine max OX=3847 GN=GLYMA_16G100400 PE=4 SV=1	4	21.16	0.00442085	0.0261079	1.56356	0.644837
100305886	C6SX14	Ferredoxin OS=Glycine max OX=3847 GN=100305886 PE=2 SV=1	4	22.05	0.0232995	0.061031	1.56397	0.645211
100778340	I1LVS8	Xyloglucan endotransglucosylase/hydrolase OS=Glycine max OX=3847 GN=100778340 PE=3 SV=1	1	12	0.00894082	0.0370279	1.56416	0.645386
547873	I1J8H7	Peroxidase OS=Glycine max OX=3847 GN=547873 PE=3 SV=1	3	107.96	0.00103412	0.013791	1.56465	0.645838
100817554	C6TCS1	Uncharacterized protein OS=Glycine max OX=3847 GN=100817554 PE=2 SV=1	1	2.32	0.0466069	0.0863275	1.56594	0.64703
100818233	I1LQR8	Uncharacterized protein OS=Glycine max OX=3847 GN=100818233 PE=3 SV=1	7	56.79	0.000783589	0.0121818	1.57155	0.652186
GLYMA_04G154500	I1JWB8	MBD domain-containing protein OS=Glycine max OX=3847 GN=GLYMA_04G154500 PE=4 SV=1	6	94.39	0.038478	0.0780633	1.57492	0.655275
100807342	C6TD56	Glyceraldehyde-3-phosphate dehydrogenase OS=Glycine max OX=3847 GN=100807342 PE=2 SV=1	4	275.59	0.00118584	0.0147244	1.58394	0.663516
GLYMA_04G079200	I1JUQ9	Uncharacterized protein OS=Glycine max OX=3847 GN=GLYMA_04G079200 PE=4 SV=1	2	102.74	0.004906	0.0275894	1.58904	0.668154
100789420	I1KSR6	Uncharacterized protein OS=Glycine max OX=3847 GN=100789420 PE=3 SV=1	11	75.2	0.000382975	0.00904205	1.59064	0.669611
GLYMA_11G256100	I1LN15	AAI domain-containing protein OS=Glycine max OX=3847 GN=GLYMA_11G256100 PE=4 SV=1	5	25.08	0.0344317	0.0740038	1.59091	0.66985
GLYMA_01G018000	K7K1A8	Uncharacterized protein OS=Glycine max OX=3847 GN=GLYMA_01G018000 PE=4 SV=1	2	9.53	0.034346	0.0739125	1.59256	0.67135
CYN	I1L7G1	Cyanate hydratase OS=Glycine max OX=3847 GN=CYN PE=3 SV=1	8	64.16	0.0157208	0.0500318	1.59307	0.671809
100783173	I1JZP0	Malate dehydrogenase OS=Glycine max OX=3847 GN=100783173 PE=3 SV=1	7	170.66	0.00721072	0.0332586	1.59505	0.673599
547950	C6TAT2	Tau class glutathione S-transferase OS=Glycine max OX=3847 GN=547950 PE=2 SV=1	8	117.27	0.00195276	0.0183426	1.59759	0.675896
	C6TJ74	Uncharacterized protein OS=Glycine max OX=3847 PE=2 SV=1	4	19.88	0.0206979	0.057396	1.59767	0.675968
100802984	I1KID4	Uncharacterized protein OS=Glycine max OX=3847 GN=100802984 PE=3 SV=1	5	42.52	0.0114754	0.0426294	1.59788	0.676162
100811719	C6TKC0	Uncharacterized protein OS=Glycine max OX=3847 GN=100811719 PE=2 SV=1	2	9.43	0.0102913	0.0401479	1.60067	0.678677
100306570	C6SZX7	Glutathione peroxidase OS=Glycine max OX=3847 GN=100306570 PE=2 SV=1	5	47.64	0.000441053	0.00951655	1.60301	0.680781
GLYMA_03G246300	A0A0R0KPC8	Ribose-5-phosphate isomerase OS=Glycine max OX=3847 GN=GLYMA_03G246300 PE=3 SV=1	2	64.85	0.0101826	0.0399081	1.60967	0.686768
100305501	C6SVC8	Uncharacterized protein OS=Glycine max OX=3847 GN=100305501 PE=2 SV=1	5	35.6	0.0455943	0.0853422	1.60978	0.686862
100814375	K7KWN5	MBD domain-containing protein OS=Glycine max OX=3847 GN=100814375 PE=4 SV=1	10	66.25	0.0496364	0.0891575	1.61306	0.689796
100813345	I1MQ05	RHOMBOID-like protein OS=Glycine max OX=3847 GN=100813345 PE=3 SV=1	1	10.65	0.0253605	0.0636498	1.61422	0.690834
100499848	C6SXD0	Bet_v_1 domain-containing protein OS=Glycine max OX=3847 GN=100499848 PE=2 SV=1	6	98.47	0.000305806	0.00839971	1.61497	0.691511
GLYMA_02G289400	I1JJ73	Lipocln_cytosolic_FA-bd_dom domain-containing protein OS=Glycine max OX=3847 GN=GLYMA_02G289400 PE=3 SV=1	2	6.64	0.0264917	0.0650107	1.61641	0.69279
GLYMA_02G156800	I1JFJ9	Lectin_legB domain-containing protein OS=Glycine max OX=3847 GN=GLYMA_02G156800 PE=3 SV=1	1	91.34	0.0207048	0.0574063	1.61891	0.695027
100786423	C6TF57	Uncharacterized protein OS=Glycine max OX=3847 GN=100786423 PE=2 SV=1	2	8.58	0.00221336	0.0192015	1.62143	0.697269
100800069	I1N9Q1	AP2/ERF domain-containing protein OS=Glycine max OX=3847 GN=100800069 PE=4 SV=2	1	3	0.0478639	0.0875228	1.62405	0.699597
102666546	I1L830	Gnk2-homologous domain-containing protein OS=Glycine max OX=3847 GN=102666546 PE=4 SV=1	1	2.66	0.0374615	0.0770869	1.62488	0.700331
100786635	I1LF29	Glycosyltransferase OS=Glycine max OX=3847 GN=100786635 PE=3 SV=1	1	8.19	0.00744846	0.0337481	1.62524	0.700654
100794318	I1M4G0	Carboxypeptidase OS=Glycine max OX=3847 GN=100794318 PE=3 SV=1	7	80.32	0.00210274	0.0188535	1.62532	0.700721
100798201	I1K7G3	Fe2OG dioxygenase domain-containing protein OS=Glycine max OX=3847 GN=100798201 PE=4 SV=1	1	2.37	0.019425	0.0554807	1.626	0.701327
100797722	I1J6F4	Uncharacterized protein OS=Glycine max OX=3847 GN=100797722 PE=4 SV=1	1	2.7	0.0497269	0.0892394	1.62678	0.702018
100800219	K7MTR6	Peroxidase OS=Glycine max OX=3847 GN=100800219 PE=3 SV=1	1	45.02	0.0215596	0.0586464	1.63127	0.705997
GLYMA_04G202500	A0A0R0KF88	Uncharacterized protein OS=Glycine max OX=3847 GN=GLYMA_04G202500 PE=4 SV=1	1	3.52	0.00190946	0.0181859	1.63319	0.70769
100815846	I1MSX3	Uncharacterized protein OS=Glycine max OX=3847 GN=100815846 PE=3 SV=1	1	25.91	0.00991402	0.0393069	1.6345	0.708847
100791971	I1JUN8	Uncharacterized protein OS=Glycine max OX=3847 GN=100791971 PE=4 SV=1	1	2.24	0.000143553	0.00697911	1.63506	0.709348
100793237	A0A0R4J632	Uncharacterized protein OS=Glycine max OX=3847 GN=100793237 PE=3 SV=1	5	58.38	4.59379e-05	0.00466875	1.63743	0.711436
100807555	G0T433	Purple acid phosphatase OS=Glycine max OX=3847 GN=100807555 PE=2 SV=1	3	12.84	0.0376486	0.0772687	1.6375	0.711498
100777927	C6TBX7	Uncharacterized protein OS=Glycine max OX=3847 GN=100777927 PE=2 SV=1	4	38.36	0.0261999	0.0646655	1.6405	0.714132
100813840	C6T9F2	MBD domain-containing protein OS=Glycine max OX=3847 GN=100813840 PE=2 SV=1	10	87.47	0.0391921	0.0787361	1.64052	0.714152
GLYMA_13G030200	K7K8V1	Bet_v_1 domain-containing protein OS=Glycine max OX=3847 GN=GLYMA_13G030200 PE=3 SV=1	10	156.21	0.000337486	0.00864901	1.64274	0.716108
	C6TN84	J domain-containing protein OS=Glycine max OX=3847 PE=2 SV=1	2	8.39	0.0465446	0.0862674	1.64501	0.718098
GLYMA_09G281900	I1L776	Uncharacterized protein OS=Glycine max OX=3847 GN=GLYMA_09G281900 PE=3 SV=1	1	27.73	0.0030387	0.0215727	1.64547	0.718501
100781096	I1MUS2	TCP domain-containing protein OS=Glycine max OX=3847 GN=100781096 PE=4 SV=1	4	13.11	0.00223507	0.0192672	1.64623	0.719162
100802723	I1L9E3	Uncharacterized protein OS=Glycine max OX=3847 GN=100802723 PE=4 SV=1	1	2.31	0.0123911	0.0444022	1.64793	0.720653
100785194	I1J5H5	Uncharacterized protein OS=Glycine max OX=3847 GN=100785194 PE=4 SV=1	1	3.54	0.001871	0.018043	1.64922	0.721781
100527085	C6T389	Protein-methionine-S-oxide reductase OS=Glycine max OX=3847 GN=100527085 PE=2 SV=1	5	35.98	0.000608	0.0107363	1.65058	0.72297
GLYMA_16G048100	A0A0R0FLG8	Alpha-mannosidase OS=Glycine max OX=3847 GN=GLYMA_16G048100 PE=3 SV=1	11	66.54	0.000315187	0.00847719	1.65543	0.727202
100803164	I1KJJ6	Phytocyanin domain-containing protein OS=Glycine max OX=3847 GN=100803164 PE=4 SV=1	2	21.21	0.0162609	0.0508938	1.6572	0.72875
100812415	I1MBJ1	Peroxidase OS=Glycine max OX=3847 GN=100812415 PE=3 SV=1	5	122.52	3.71613e-06	0.00214207	1.6706	0.740365
100815434	I1M469	Uncharacterized protein OS=Glycine max OX=3847 GN=100815434 PE=3 SV=1	1	7.79	0.030785	0.0699174	1.67096	0.740681
HO1	Q94FX1	Heme oxygenase 1 (Fragment) OS=Glycine max OX=3847 GN=HO1 PE=2 SV=1	6	73.33	0.0187051	0.054484	1.67482	0.74401
100305867	C6SWY6	Bet_v_1 domain-containing protein OS=Glycine max OX=3847 GN=100305867 PE=2 SV=1	9	107.64	0.0159796	0.0504485	1.67516	0.744299
100802035	I1JL03	Peroxidase OS=Glycine max OX=3847 GN=100802035 PE=3 SV=1	3	19.72	0.00544101	0.0291062	1.67587	0.744908
100793001	I1LCR3	OTU domain-containing protein OS=Glycine max OX=3847 GN=100793001 PE=4 SV=1	1	3.01	0.0399296	0.0794286	1.67692	0.745811
GLYMA_10G193500	I1LCI3	Superoxide dismutase OS=Glycine max OX=3847 GN=GLYMA_10G193500 PE=3 SV=1	4	89.62	0.000440841	0.00951493	1.68172	0.749937
100796901	K7LNG9	CRAL-TRIO domain-containing protein OS=Glycine max OX=3847 GN=100796901 PE=4 SV=1	4	87.99	0.0145207	0.0480766	1.68324	0.751244
547620	I1L432	Glutamine synthetase OS=Glycine max OX=3847 GN=547620 PE=3 SV=1	3	68.3	0.00285955	0.0210539	1.68368	0.751619
GLYMA_20G044100	I1NDY7	AB hydrolase-1 domain-containing protein OS=Glycine max OX=3847 GN=GLYMA_20G044100 PE=4 SV=1	2	6.01	0.000297087	0.00832469	1.69156	0.758352
100783581	I1KYS9	Uncharacterized protein OS=Glycine max OX=3847 GN=100783581 PE=4 SV=1	1	3.17	0.00556693	0.0294419	1.69224	0.758933
100797043	I1N411	Uncharacterized protein OS=Glycine max OX=3847 GN=100797043 PE=4 SV=2	4	20.69	0.000109136	0.00647075	1.69229	0.758975
GLYMA_15G061300	I1ME40	Inorganic diphosphatase OS=Glycine max OX=3847 GN=GLYMA_15G061300 PE=3 SV=1	5	108.55	0.0160932	0.0506292	1.69381	0.760272
100811209	K7MIV6	Uncharacterized protein OS=Glycine max OX=3847 GN=100811209 PE=3 SV=1	4	38.42	0.000147854	0.00703004	1.69417	0.760577
GLYMA_06G221900	I1KDF1	Uncharacterized protein OS=Glycine max OX=3847 GN=GLYMA_06G221900 PE=3 SV=1	3	66.82	0.00683084	0.0324388	1.69417	0.760579
chib1-b	Q9S7G9	Acidic chitinase OS=Glycine max OX=3847 GN=chib1-b PE=2 SV=1	3	31.39	0.000212452	0.00762954	1.69499	0.761277
100793519	I1LBR6	Uncharacterized protein OS=Glycine max OX=3847 GN=100793519 PE=4 SV=1	7	24.45	0.000775554	0.0121233	1.69741	0.763339
100781443	K7MKZ3	Protein SQS1 OS=Glycine max OX=3847 GN=100781443 PE=3 SV=1	1	2	0.0428317	0.0825464	1.69979	0.765353
100800976	A0A0R0K8M4	MBD domain-containing protein OS=Glycine max OX=3847 GN=100800976 PE=4 SV=1	8	96.89	0.0331099	0.072571	1.70361	0.768596
100499779	C6SWF6	Uncharacterized protein OS=Glycine max OX=3847 GN=100499779 PE=2 SV=1	1	15.43	0.0293898	0.0682655	1.70977	0.773805
100778397	I1MMY1	Str_synth domain-containing protein OS=Glycine max OX=3847 GN=100778397 PE=3 SV=1	9	46.76	0.00114181	0.0144446	1.71229	0.775925
100807515	A0A0R0F361	E3 ubiquitin ligase OS=Glycine max OX=3847 GN=100807515 PE=4 SV=1	2	5.82	0.00684307	0.032466	1.71635	0.779345
100527034	C6T333	Glutathione peroxidase OS=Glycine max OX=3847 GN=100527034 PE=2 SV=1	4	30.72	0.002737	0.0207393	1.71759	0.780384
GLYMA_19G182700	K7MZ20	Uncharacterized protein OS=Glycine max OX=3847 GN=GLYMA_19G182700 PE=4 SV=1	1	2.94	0.013324	0.0460838	1.71927	0.781795
GLYMA_12G059500	I1LQL5	C2H2-type domain-containing protein OS=Glycine max OX=3847 GN=GLYMA_12G059500 PE=4 SV=1	2	11.88	0.0453746	0.0851257	1.72347	0.785318
100808820	I1KE09	Bet_v_1 domain-containing protein OS=Glycine max OX=3847 GN=100808820 PE=3 SV=1	5	33.67	0.00124037	0.0150568	1.72645	0.787809
100780789	I1N7M7	Germin-like protein OS=Glycine max OX=3847 GN=100780789 PE=3 SV=1	3	21	0.000331438	0.00860403	1.72661	0.787939
100802118	A0A0R0JCI5	DLH domain-containing protein OS=Glycine max OX=3847 GN=100802118 PE=4 SV=1	5	46.57	0.00323454	0.0221395	1.72693	0.78821
GLYMA_14G023700	I1M6R7	Ubiquitin thioesterase OTU1 OS=Glycine max OX=3847 GN=GLYMA_14G023700 PE=4 SV=1	4	24.74	0.000207797	0.00759344	1.73112	0.791703
	P93164	Gamma-glutamyl hydrolase OS=Glycine max OX=3847 PE=2 SV=1	1	19.61	0.000371834	0.00894679	1.73272	0.793035
	C6TL93	Uncharacterized protein OS=Glycine max OX=3847 PE=2 SV=1	12	71.19	0.00101157	0.0136649	1.73552	0.795368
GLYMA_18G250100	A0A368UGN4	Uncharacterized protein OS=Glycine max OX=3847 GN=GLYMA_18G250100 PE=3 SV=1	1	10.14	0.00232477	0.0195512	1.73789	0.797338
100527721	C6T575	Uncharacterized protein OS=Glycine max OX=3847 GN=100527721 PE=2 SV=1	2	5.34	0.00781495	0.0345572	1.74153	0.800355
100527887	C6T5Q8	Uncharacterized protein OS=Glycine max OX=3847 GN=100527887 PE=2 SV=1	1	2.96	0.0383894	0.0779793	1.74338	0.801885
GLYMA_13G267900	A0A0R0GUI6	Uncharacterized protein (Fragment) OS=Glycine max OX=3847 GN=GLYMA_13G267900 PE=4 SV=1	2	24.87	0.0462655	0.0859974	1.74437	0.802704
100784252	G3E7M9	Annexin OS=Glycine max OX=3847 GN=100784252 PE=2 SV=1	14	78.13	0.000621035	0.010857	1.74497	0.803201
100500293	A0A0R0H8B1	FAS1 domain-containing protein OS=Glycine max OX=3847 GN=100500293 PE=3 SV=1	1	69.94	0.00525759	0.0286031	1.74659	0.804542
GLYMA_14G036900	I1M769	Phytocyanin domain-containing protein OS=Glycine max OX=3847 GN=GLYMA_14G036900 PE=4 SV=1	1	2.8	0.0286891	0.0674888	1.7498	0.807188
GLYMA_15G038100	A0A0R0G6T3	Uncharacterized protein OS=Glycine max OX=3847 GN=GLYMA_15G038100 PE=3 SV=1	2	146.19	4.51151e-05	0.00464522	1.75418	0.810796
100775837	I1NH45	Peroxidase OS=Glycine max OX=3847 GN=100775837 PE=3 SV=1	15	141.99	0.000731154	0.0117877	1.75754	0.813559
	C6TBB0	Uncharacterized protein OS=Glycine max OX=3847 PE=2 SV=1	1	2.23	0.00269335	0.0206247	1.76021	0.815749
100792857	I1N5R6	PKS_ER domain-containing protein OS=Glycine max OX=3847 GN=100792857 PE=4 SV=1	10	89	0.000313845	0.0084663	1.76836	0.822414
100791503	I1MC68	Uncharacterized protein OS=Glycine max OX=3847 GN=100791503 PE=3 SV=1	1	43.06	0.000497202	0.0099132	1.77008	0.823813
GLYMA_09G023000	I1L0D9	Peroxidase OS=Glycine max OX=3847 GN=GLYMA_09G023000 PE=3 SV=1	3	96.48	0.00246652	0.0199881	1.77657	0.829091
100799568	I1K441	Uncharacterized protein OS=Glycine max OX=3847 GN=100799568 PE=4 SV=1	3	18.98	7.32695e-05	0.00563302	1.77974	0.831668
GLYMA_12G024700	A0A0R0H9T5	Peptidyl-prolyl cis-trans isomerase OS=Glycine max OX=3847 GN=GLYMA_12G024700 PE=3 SV=1	6	174.83	0.00414194	0.025233	1.78885	0.839029
	Q38IW8	Triosephosphate isomerase OS=Glycine max OX=3847 PE=2 SV=1	3	143.24	9.68162e-05	0.00622991	1.79184	0.841445
100803925	I1L3K7	Phosphopyruvate hydratase OS=Glycine max OX=3847 GN=100803925 PE=3 SV=1	15	285.33	1.87874e-05	0.00338542	1.79454	0.843614
548021	B1ACD5	Kunitz trypsin protease inhibitor OS=Glycine max OX=3847 GN=548021 PE=2 SV=1	4	65.91	0.00186305	0.018013	1.79704	0.845625
100170690	B1ACD3	Putative Kunitz trypsin protease inhibitor OS=Glycine max OX=3847 GN=100170690 PE=2 SV=1	4	102.78	0.00262156	0.020431	1.79744	0.845944
100818032	A0A0R0HUK1	Uncharacterized protein OS=Glycine max OX=3847 GN=100818032 PE=3 SV=1	1	18.1	0.000302479	0.00837143	1.79924	0.847389
100790112	I1MBR7	UTP--glucose-1-phosphate uridylyltransferase OS=Glycine max OX=3847 GN=100790112 PE=3 SV=1	7	255.59	0.000177992	0.00733253	1.80006	0.848048
100818619	K7M1F5	Glutamate receptor OS=Glycine max OX=3847 GN=100818619 PE=3 SV=1	1	3	0.0096181	0.0386348	1.81359	0.858846
GLYMA_10G044700	A0A0R0HPA5	Inorganic diphosphatase OS=Glycine max OX=3847 GN=GLYMA_10G044700 PE=3 SV=1	6	73.25	0.000477062	0.00977805	1.81594	0.860713
GLYMA_13G365500	A0A0R0GZ86	MBD domain-containing protein OS=Glycine max OX=3847 GN=GLYMA_13G365500 PE=4 SV=1	11	65.16	0.0199754	0.0563096	1.81622	0.860942
	C6SYZ2	Uncharacterized protein OS=Glycine max OX=3847 PE=2 SV=1	1	3.43	0.0282105	0.0669667	1.8188	0.86299
100527533	K7K4C1	CRAL-TRIO domain-containing protein OS=Glycine max OX=3847 GN=100527533 PE=4 SV=1	4	82.62	0.00904716	0.0372867	1.81946	0.863507
GLYMA_02G228100	I1JHE5	Asparagine synthetase [glutamine-hydrolyzing] OS=Glycine max OX=3847 GN=GLYMA_02G228100 PE=4 SV=1	6	34.69	0.0239813	0.061918	1.82009	0.864013
GLYMA_11G121800	Q42785	Nonsymbiotic hemoglobin OS=Glycine max OX=3847 GN=GLYMA_11G121800 PE=2 SV=1	8	58.92	0.00449408	0.0263289	1.82399	0.867098
100527595	I1KJC0	EF-hand domain-containing protein OS=Glycine max OX=3847 GN=100527595 PE=4 SV=1	3	14.4	0.00749614	0.0338442	1.8287	0.870818
100527699	C6T551	Bet_v_1 domain-containing protein OS=Glycine max OX=3847 GN=100527699 PE=2 SV=1	6	27.15	0.000340851	0.00867355	1.84387	0.882737
100794731	K7MNK5	Uncharacterized protein OS=Glycine max OX=3847 GN=100794731 PE=4 SV=1	1	23.49	0.00581733	0.0300874	1.84612	0.884496
100802789	I1K5M9	Phosphoglucomutase (alpha-D-glucose-1,6-bisphosphate-dependent) OS=Glycine max OX=3847 GN=100802789 PE=3 SV=1	3	235.9	0.0012436	0.0150761	1.84849	0.886349
100794376	A0A0R0IDA4	Uncharacterized protein OS=Glycine max OX=3847 GN=100794376 PE=4 SV=1	1	12.88	0.0238304	0.061724	1.85097	0.888281
100781219	I1M690	Uncharacterized protein OS=Glycine max OX=3847 GN=100781219 PE=4 SV=2	5	15.58	0.00425204	0.0255849	1.85263	0.889574
100779847	I1JGE4	Uncharacterized protein OS=Glycine max OX=3847 GN=100779847 PE=4 SV=2	1	1.88	0.0182225	0.0537978	1.87077	0.90363
GLYMA_10G242600	I1LDY8	Sulfate adenylyltransferase OS=Glycine max OX=3847 GN=GLYMA_10G242600 PE=4 SV=1	3	87.76	0.00014154	0.00695446	1.87079	0.903649
100500551	I1L1Y7	Uncharacterized protein OS=Glycine max OX=3847 GN=100500551 PE=3 SV=2	2	9.81	0.0144904	0.0480283	1.87153	0.904221
GLYMA_09G011100	I1L008	Inositol-1-monophosphatase OS=Glycine max OX=3847 GN=GLYMA_09G011100 PE=3 SV=1	3	32.83	0.0013713	0.0157974	1.87934	0.910228
100806382	I1KWA0	Uncharacterized protein OS=Glycine max OX=3847 GN=100806382 PE=3 SV=1	24	203.25	0.000792576	0.0122466	1.88022	0.910905
100807983	I1KU50	Uncharacterized protein OS=Glycine max OX=3847 GN=100807983 PE=4 SV=1	1	5.69	0.0462742	0.0860059	1.8837	0.913568
100795388	I1M6S7	Uncharacterized protein OS=Glycine max OX=3847 GN=100795388 PE=4 SV=1	1	2.02	0.00323231	0.0221333	1.88381	0.913652
	C6TI50	Peroxidase OS=Glycine max OX=3847 PE=2 SV=1	5	110.56	0.00460002	0.0266557	1.90046	0.926351
	C6THC8	Uncharacterized protein OS=Glycine max OX=3847 PE=2 SV=1	5	14.01	0.0242954	0.0623182	1.90677	0.931132
GLYMA_08G200200	A0A368UIN5	Uncharacterized protein OS=Glycine max OX=3847 GN=GLYMA_08G200200 PE=4 SV=1	11	234.16	0.000705926	0.0115875	1.90682	0.931166
100784072	I1KB93	Alpha-galactosidase OS=Glycine max OX=3847 GN=100784072 PE=3 SV=1	8	40.71	0.0216457	0.0587687	1.90725	0.931491
GLYMA_04G126000	K7KJS1	Protein kinase domain-containing protein OS=Glycine max OX=3847 GN=GLYMA_04G126000 PE=4 SV=1	1	2.62	0.000392153	0.00911787	1.90833	0.932309
GLYMA_11G098700	A0A0R0HEL8	Peptidyl-prolyl cis-trans isomerase OS=Glycine max OX=3847 GN=GLYMA_11G098700 PE=3 SV=1	6	167.54	0.00101831	0.013703	1.91433	0.936837
100794623	I1LNP0	Uncharacterized protein OS=Glycine max OX=3847 GN=100794623 PE=3 SV=1	31	246.57	0.00226004	0.0193417	1.92097	0.941836
100788619	C6TLX4	PKS_ER domain-containing protein OS=Glycine max OX=3847 GN=100788619 PE=2 SV=1	11	81.11	0.00462641	0.0267373	1.92125	0.942042
100811704	A0A0R0J877	Uncharacterized protein OS=Glycine max OX=3847 GN=100811704 PE=4 SV=1	6	33.33	0.00012396	0.00671471	1.92171	0.942388
100803792	I1JLR0	Uncharacterized protein OS=Glycine max OX=3847 GN=100803792 PE=4 SV=1	4	16.76	0.0460755	0.0858127	1.9233	0.943581
GLYMA_15G115500	I1MFP3	Inositol-1-monophosphatase OS=Glycine max OX=3847 GN=GLYMA_15G115500 PE=3 SV=1	2	44.13	0.00103966	0.0138215	1.9277	0.946878
GLYMA_18G078400	A0A0R0F7T6	Uncharacterized protein OS=Glycine max OX=3847 GN=GLYMA_18G078400 PE=4 SV=1	1	2.07	0.00387543	0.0243614	1.94	0.956057
	C6TJ96	DLH domain-containing protein OS=Glycine max OX=3847 PE=2 SV=1	1	10.03	0.00984195	0.0391448	1.94857	0.962416
100776785	C6TKN4	MBD domain-containing protein OS=Glycine max OX=3847 GN=100776785 PE=2 SV=1	7	66.25	0.0207058	0.0574078	1.95559	0.967605
GLYMA_03G244900	K7KGU9	Uncharacterized protein OS=Glycine max OX=3847 GN=GLYMA_03G244900 PE=4 SV=1	1	2.56	0.00468543	0.026918	1.97284	0.980271
PT2	C3UZD4	Phosphate transporter 2 OS=Glycine max OX=3847 GN=PT2 PE=3 SV=1	1	9.34	0.00427111	0.025645	1.98119	0.986366
GLYMA_17G114700	A0A0R0FK09	SPX domain-containing protein 1 OS=Glycine max OX=3847 GN=GLYMA_17G114700 PE=2 SV=1	5	22.17	0.0021898	0.0191293	1.98917	0.992169
100815756	I1K4A8	Uncharacterized protein OS=Glycine max OX=3847 GN=100815756 PE=3 SV=1	4	38.62	0.000500332	0.00993354	1.99613	0.997206
PIP	E0A2W0	Plasma membrane intrinsic protein OS=Glycine max OX=3847 GN=PIP PE=2 SV=1	1	19.7	0.000242473	0.00783541	2.00033	1.00024
GLYMA_13G349200	K7M3M8	Uncharacterized protein OS=Glycine max OX=3847 GN=GLYMA_13G349200 PE=3 SV=1	5	45.91	0.0255868	0.063927	2.00227	1.00164
100780166	I1KQ93	Phosphoglucomutase (alpha-D-glucose-1,6-bisphosphate-dependent) OS=Glycine max OX=3847 GN=100780166 PE=3 SV=1	2	233.63	0.000807287	0.0123539	2.00395	1.00284
	C6T5C4	Succ_DH_flav_C domain-containing protein (Fragment) OS=Glycine max OX=3847 PE=2 SV=1	3	31.96	0.0115321	0.0427429	2.00916	1.00659
100305562	C6SVN4	Uncharacterized protein OS=Glycine max OX=3847 GN=100305562 PE=2 SV=1	3	18.59	0.0215959	0.058698	2.02848	1.0204
GLYMA_06G139500	A0A0R0JN77	Uncharacterized protein OS=Glycine max OX=3847 GN=GLYMA_06G139500 PE=4 SV=1	1	2.77	0.0433813	0.0831157	2.03985	1.02846
GLYMA_11G123300	I1LJJ9	Uncharacterized protein OS=Glycine max OX=3847 GN=GLYMA_11G123300 PE=4 SV=1	2	10.02	3.8618e-05	0.00443525	2.04238	1.03025
100799362	A0A0R0F029	Alpha-carbonic anhydrase domain-containing protein OS=Glycine max OX=3847 GN=100799362 PE=3 SV=1	5	22.24	0.00293187	0.0212479	2.05017	1.03574
	C6TCI1	Uncharacterized protein OS=Glycine max OX=3847 PE=2 SV=1	4	21.2	0.000180206	0.0073516	2.05776	1.04107
GLYMA_13G336800	A0A0R0GY06	Uncharacterized protein OS=Glycine max OX=3847 GN=GLYMA_13G336800 PE=4 SV=1	1	2.61	0.0149198	0.0487039	2.05948	1.04228
100810661	I1MMS6	Uncharacterized protein OS=Glycine max OX=3847 GN=100810661 PE=3 SV=2	1	1.66	0.00104272	0.0138383	2.06101	1.04335
100802045	K7MZJ0	Sucrose synthase OS=Glycine max OX=3847 GN=100802045 PE=3 SV=1	5	100.21	0.034686	0.074273	2.07434	1.05265
GLYMA_16G166600	I1MP65	Uncharacterized protein OS=Glycine max OX=3847 GN=GLYMA_16G166600 PE=3 SV=1	5	29.23	0.0141066	0.0474066	2.08547	1.06037
PEPC17	Q6Q2Z9	Phosphoenolpyruvate carboxylase OS=Glycine max OX=3847 GN=PEPC17 PE=2 SV=1	14	51.19	0.00612812	0.03085	2.08692	1.06137
100803398	K7K7T8	Purple acid phosphatase OS=Glycine max OX=3847 GN=100803398 PE=3 SV=1	2	15.55	0.049393	0.0889364	2.09483	1.06683
GLYMA_15G186100	I1MHN0	CMP/dCMP-type deaminase domain-containing protein OS=Glycine max OX=3847 GN=GLYMA_15G186100 PE=4 SV=1	1	13.07	0.00628096	0.0312103	2.10221	1.0719
GLYMA_16G043300	I1ML44	Uncharacterized protein OS=Glycine max OX=3847 GN=GLYMA_16G043300 PE=3 SV=2	11	108.29	0.000107621	0.00644321	2.1068	1.07505
GLYMA_13G095000	A0A0R0GVM5	Xyloglucan endotransglucosylase/hydrolase OS=Glycine max OX=3847 GN=GLYMA_13G095000 PE=3 SV=1	7	56.12	0.00357927	0.0233491	2.13075	1.09136
100306273	A0A0R0KRY2	AAI domain-containing protein OS=Glycine max OX=3847 GN=100306273 PE=4 SV=1	2	6.56	0.00763528	0.034159	2.18289	1.12624
100798544	I1M2J1	Inorganic diphosphatase OS=Glycine max OX=3847 GN=100798544 PE=3 SV=1	3	105.75	0.0058865	0.0302607	2.19199	1.13224
GLYMA_15G218900	A0A0R0GE22	Bet_v_1 domain-containing protein OS=Glycine max OX=3847 GN=GLYMA_15G218900 PE=3 SV=1	6	63.04	0.000387506	0.00907977	2.19952	1.13719
100797299	I1LWP2	Chorismate mutase OS=Glycine max OX=3847 GN=100797299 PE=4 SV=1	7	32.59	0.000445192	0.009548	2.20451	1.14046
PT1	C3UZD5	Phosphate transporter 1 OS=Glycine max OX=3847 GN=PT1 PE=2 SV=1	1	14.44	0.0284737	0.067255	2.23941	1.16312
100779077	K7LWW4	Protein kinase domain-containing protein OS=Glycine max OX=3847 GN=100779077 PE=4 SV=1	2	17.57	0.00347104	0.0229599	2.24236	1.16502
100776731	A0A0R0E613	PMEI domain-containing protein OS=Glycine max OX=3847 GN=100776731 PE=4 SV=1	4	20.48	0.0106374	0.0408965	2.24336	1.16566
GLYMA_09G134500	I1L340	C2 domain-containing protein OS=Glycine max OX=3847 GN=GLYMA_09G134500 PE=4 SV=1	5	38.06	0.00474801	0.0271113	2.26327	1.17841
	C6TLZ1	PsbP domain-containing protein OS=Glycine max OX=3847 PE=2 SV=1	1	3.35	0.000229445	0.00775137	2.26432	1.17908
100817359	I1K598	Metallophos domain-containing protein OS=Glycine max OX=3847 GN=100817359 PE=4 SV=1	2	6.65	0.00152469	0.0165744	2.2696	1.18244
100527781	C6T5E1	Germin-like protein OS=Glycine max OX=3847 GN=100527781 PE=2 SV=1	3	19.71	0.00380144	0.0241154	2.29824	1.20053
100792496	A0A0R0EIB5	Purple acid phosphatase OS=Glycine max OX=3847 GN=100792496 PE=3 SV=1	2	5.75	0.000531464	0.0101454	2.31496	1.21099
100815624	A0A0R0J0J8	Ribonuclease T(2) OS=Glycine max OX=3847 GN=100815624 PE=3 SV=1	5	22.87	0.0124991	0.0446031	2.32621	1.21798
100782134	I1KGE6	Uncharacterized protein OS=Glycine max OX=3847 GN=100782134 PE=4 SV=1	2	16.42	0.0244796	0.0625504	2.33719	1.22478
100813891	I1J6M1	Aspergillus nuclease S(1) OS=Glycine max OX=3847 GN=100813891 PE=3 SV=1	7	29.2	8.53881e-06	0.00268162	2.33856	1.22562
100800397	I1L9P5	Sucrose-phosphate phosphatase OS=Glycine max OX=3847 GN=100800397 PE=3 SV=1	14	74.3	0.00248683	0.0200481	2.35007	1.2327
100500325	C6T1D7	Bet_v_1 domain-containing protein OS=Glycine max OX=3847 GN=100500325 PE=2 SV=1	6	62.4	0.00138177	0.0158534	2.36221	1.24014
GLYMA_10G097100	K7LIN7	Uncharacterized protein OS=Glycine max OX=3847 GN=GLYMA_10G097100 PE=4 SV=1	2	7.58	0.00432415	0.0258107	2.37053	1.24521
VSPB	P10743	Stem 31 kDa glycoprotein OS=Glycine max OX=3847 GN=VSPB PE=2 SV=1	11	135.37	0.0208824	0.0576678	2.3812	1.25169
PT7	C3UZD3	Phosphate transporter 7 OS=Glycine max OX=3847 GN=PT7 PE=2 SV=1	4	23.82	0.0174142	0.0526421	2.39175	1.25807
100794727	I1MU28	Monogalactosyldiacylglycerol synthase OS=Glycine max OX=3847 GN=100794727 PE=3 SV=1	1	3.36	0.0231851	0.0608797	2.42459	1.27774
100788705	I1MI98	Uncharacterized protein OS=Glycine max OX=3847 GN=100788705 PE=4 SV=2	1	5.79	0.00289292	0.0211442	2.43532	1.28411
GLYMA_04G242900	A0A0R0KH49	Protein kinase domain-containing protein OS=Glycine max OX=3847 GN=GLYMA_04G242900 PE=4 SV=1	1	2.1	0.000259486	0.00796323	2.4629	1.30036
100804714	I1K173	Str_synth domain-containing protein OS=Glycine max OX=3847 GN=100804714 PE=3 SV=1	1	2.17	0.0387393	0.0783098	2.4671	1.30281
100805391	I1JMB6	Uncharacterized protein OS=Glycine max OX=3847 GN=100805391 PE=4 SV=1	1	10.74	0.000476634	0.00977509	2.47451	1.30714
GLYMA_10G008800	K7LGS2	Uncharacterized protein OS=Glycine max OX=3847 GN=GLYMA_10G008800 PE=4 SV=1	1	1.97	0.0390626	0.0786143	2.51572	1.33097
GLYMA_15G009600	I1MCH3	Uncharacterized protein OS=Glycine max OX=3847 GN=GLYMA_15G009600 PE=4 SV=1	4	18.92	0.0125722	0.044738	2.52859	1.33833
GLYMA_15G128700	A0A0R4J5A2	Peroxidase OS=Glycine max OX=3847 GN=GLYMA_15G128700 PE=3 SV=1	4	192.72	0.0149362	0.0487294	2.58613	1.37079
100788328	A0A0R0H261	NAD(P)H dehydrogenase (quinone) OS=Glycine max OX=3847 GN=100788328 PE=3 SV=1	5	36.93	0.000243025	0.00783881	2.59713	1.37692
100793483	I1J9M8	Uncharacterized protein OS=Glycine max OX=3847 GN=100793483 PE=4 SV=1	2	50.6	0.000388334	0.0090866	2.60994	1.38402
100789603	I1KRR3	Acid phosphatase OS=Glycine max OX=3847 GN=100789603 PE=3 SV=1	3	37.58	6.30684e-05	0.00529559	2.62138	1.39033
100527813	I1JYD1	AB hydrolase-1 domain-containing protein OS=Glycine max OX=3847 GN=100527813 PE=4 SV=1	2	14.49	0.000425168	0.00939221	2.64343	1.40241
100802762	I1LGX8	Uncharacterized protein OS=Glycine max OX=3847 GN=100802762 PE=4 SV=1	3	45.37	0.0011912	0.0147577	2.6757	1.41992
100792756	K7L2S5	Uncharacterized protein OS=Glycine max OX=3847 GN=100792756 PE=4 SV=1	1	16.4	0.00356354	0.0232932	2.80835	1.48972
100781085	I1MLD5	Glycerophosphodiester phosphodiesterase OS=Glycine max OX=3847 GN=100781085 PE=4 SV=1	4	64.46	5.66018e-06	0.00231417	2.9826	1.57657
GLYMA_19G098500	A0A0R0EKB4	Glycerophosphodiester phosphodiesterase OS=Glycine max OX=3847 GN=GLYMA_19G098500 PE=4 SV=1	7	87.66	1.97593e-05	0.00342222	3.04756	1.60765
100817530	I1NGL3	Sulfate adenylyltransferase OS=Glycine max OX=3847 GN=100817530 PE=4 SV=1	1	82.73	0.000202886	0.00755395	3.07731	1.62167
100791274	I1N5R5	PKS_ER domain-containing protein OS=Glycine max OX=3847 GN=100791274 PE=4 SV=1	9	78.21	0.000726501	0.0117513	3.15536	1.65781
	C6TG96	Uncharacterized protein OS=Glycine max OX=3847 PE=2 SV=1	1	14.82	0.000102268	0.00634137	3.21201	1.68348
100305730	C6SWE6	TCTP domain-containing protein OS=Glycine max OX=3847 GN=100305730 PE=2 SV=1	7	68.62	0.000972616	0.0134392	3.35189	1.74498
100818610	C6TKR1	Purple acid phosphatase OS=Glycine max OX=3847 GN=100818610 PE=2 SV=1	4	43.79	1.55845e-05	0.00323982	3.3737	1.75433
100793024	I1LNL7	PLAT domain-containing protein OS=Glycine max OX=3847 GN=100793024 PE=4 SV=1	1	12.84	0.00655822	0.0318407	3.44614	1.78498
	O04874	Glutathione transferase OS=Glycine max OX=3847 PE=2 SV=1	3	25.74	0.00106499	0.0139586	3.61681	1.85472
GLYMA_10G071000	A0A0R0HQB8	Purple acid phosphatase OS=Glycine max OX=3847 GN=GLYMA_10G071000 PE=3 SV=1	3	9.46	1.17839e-06	0.00175084	3.64817	1.86717
100819876	I1KB59	AB hydrolase-1 domain-containing protein OS=Glycine max OX=3847 GN=100819876 PE=4 SV=2	1	10.95	0.00343135	0.0228144	3.6748	1.87766
GLYMA_20G008400	C6T1V7	Uncharacterized protein OS=Glycine max OX=3847 GN=GLYMA_20G008400 PE=2 SV=1	1	2.51	4.2217e-05	0.00455719	3.73361	1.90057
100784428	I1M3U3	AB hydrolase-1 domain-containing protein OS=Glycine max OX=3847 GN=100784428 PE=4 SV=1	4	54.28	0.000184461	0.00739151	3.76581	1.91296
547580	Q9FQE8	Glutathione S-transferase OS=Glycine max OX=3847 GN=547580 PE=1 SV=1	5	59.42	0.000157349	0.00713494	3.79209	1.92299
100778239	I1J5R4	Ribonuclease T(2) OS=Glycine max OX=3847 GN=100778239 PE=3 SV=1	3	14.7	0.00588915	0.0302673	4.31535	2.10948
	C6TE11	Inositol-1-monophosphatase OS=Glycine max OX=3847 PE=2 SV=1	4	29.67	0.0196049	0.0557385	4.34346	2.11885
100815301	K7K561	Remorin_C domain-containing protein OS=Glycine max OX=3847 GN=100815301 PE=3 SV=1	2	13.94	0.00277606	0.0208398	4.58789	2.19783
100781676	I1LFG4	Transketolase OS=Glycine max OX=3847 GN=100781676 PE=3 SV=1	7	78.33	0.00970553	0.0388352	4.69677	2.23167
100799312	I1MUI4	Phospholipid-transporting ATPase OS=Glycine max OX=3847 GN=100799312 PE=3 SV=1	1	5.29	0.0186772	0.0544446	5.14808	2.36403
732594	Q2TUW1	Abscisic stress ripening-like protein OS=Glycine max OX=3847 GN=732594 PE=2 SV=1	3	31.75	0.0220089	0.0592796	13.2075	3.72328

## Sheet: P61_vs_P31
GeneName	Accession	Description	#.Unique.Peptides	Score	P-VALUE	Q-VALUE	FOLD CHANGE	LOG_FOLDCHANGE
100814846	K7KDQ9	Myb-like domain-containing protein OS=Glycine max OX=3847 GN=100814846 PE=4 SV=1	1	2.22	0.0219112	0.0656016	0.279393	-1.83963
GLYMA_08G350800	A0A0R0IXC2	Uncharacterized protein OS=Glycine max OX=3847 GN=GLYMA_08G350800 PE=3 SV=1	1	2.8	0.000912685	0.0430736	0.288386	-1.79392
SC-04	Q9SLR8	Thiamine thiazole synthase, chloroplastic OS=Glycine max OX=3847 GN=SC-04 PE=2 SV=1	1	56.63	0.000555128	0.0430736	0.319248	-1.64725
100783509	I1JTR8	Calcium-transporting ATPase OS=Glycine max OX=3847 GN=100783509 PE=3 SV=2	1	3.21	0.00963496	0.0597921	0.365187	-1.45329
GLYMA_19G114500	A0A0R4J5Z8	5-methyltetrahydropteroyltriglutamate--homocysteine S-methyltransferase OS=Glycine max OX=3847 GN=GLYMA_19G114500 PE=3 SV=1	2	158.13	0.0406765	0.0682303	0.39885	-1.32608
100797278	K7M173	Uncharacterized protein OS=Glycine max OX=3847 GN=100797278 PE=4 SV=1	28	171.7	0.00469892	0.0512781	0.405368	-1.3027
547643	Q71EW8	5-methyltetrahydropteroyltriglutamate--homocysteine S-methyltransferase OS=Glycine max OX=3847 GN=547643 PE=2 SV=1	5	178.8	0.02425	0.0660876	0.410767	-1.28361
GRP	Q9SWA8	Glycine-rich RNA-binding protein OS=Glycine max OX=3847 GN=GRP PE=2 SV=1	4	64.75	0.0176537	0.0644169	0.413076	-1.27552
GmPEPC7	Q8H928	Phosphoenolpyruvate carboxylase OS=Glycine max OX=3847 GN=GmPEPC7 PE=3 SV=1	4	363.71	0.0462469	0.0686593	0.416367	-1.26407
100818856	I1J9W9	L-lactate dehydrogenase OS=Glycine max OX=3847 GN=100818856 PE=3 SV=1	3	25.3	0.000222721	0.0430736	0.427313	-1.22663
100808840	I1ME56	SCP domain-containing protein OS=Glycine max OX=3847 GN=100808840 PE=4 SV=1	1	6.22	0.0359244	0.0677653	0.448523	-1.15675
GLYMA_11G117600	K7LP97	RRM domain-containing protein OS=Glycine max OX=3847 GN=GLYMA_11G117600 PE=4 SV=1	6	60.72	0.0107164	0.0607613	0.45597	-1.13299
100780605	I1LHL3	Uncharacterized protein OS=Glycine max OX=3847 GN=100780605 PE=3 SV=1	1	3.92	0.0168586	0.0641358	0.458294	-1.12565
GLYMA_09G156900	I1L3N6	LigB domain-containing protein OS=Glycine max OX=3847 GN=GLYMA_09G156900 PE=3 SV=1	1	4.03	0.003301	0.0472654	0.458935	-1.12364
	Q9XHD6	Polygalacturonase inhibitor protein (Fragment) OS=Glycine max OX=3847 PE=2 SV=1	3	10.71	0.0118023	0.0615795	0.471275	-1.08536
100794248	I1JPQ2	S-adenosylmethionine synthase OS=Glycine max OX=3847 GN=100794248 PE=3 SV=1	1	41.29	0.0387837	0.068058	0.471928	-1.08336
100808584	I1N4K1	Endo-1,3(4)-beta-glucanase OS=Glycine max OX=3847 GN=100808584 PE=3 SV=1	2	34.74	0.0250373	0.0662321	0.474153	-1.07657
100794543	I1J5P9	Glycosyltransferase OS=Glycine max OX=3847 GN=100794543 PE=3 SV=1	1	5.86	0.0041149	0.0497499	0.48332	-1.04895
100794600	I1N5V6	Uncharacterized protein OS=Glycine max OX=3847 GN=100794600 PE=4 SV=1	7	33.47	0.0134854	0.0626181	0.485651	-1.04201
GLYMA_15G234300	K7MDE4	Peptidase A1 domain-containing protein OS=Glycine max OX=3847 GN=GLYMA_15G234300 PE=4 SV=1	1	8.86	0.000803671	0.0430736	0.488665	-1.03308
106794108	A0A0R4J4Q8	Uncharacterized protein OS=Glycine max OX=3847 GN=106794108 PE=3 SV=1	1	8	0.0374773	0.0679295	0.489898	-1.02945
PPC1	P51061	Phosphoenolpyruvate carboxylase OS=Glycine max OX=3847 GN=PPC1 PE=2 SV=1	6	366.91	0.0469159	0.0687043	0.495413	-1.0133
THI1	I1LSM4	Thiamine thiazole synthase, chloroplastic OS=Glycine max OX=3847 GN=THI1 PE=3 SV=1	1	56.87	0.00193576	0.0459311	0.505657	-0.98377
100819189	I1KGP3	alpha-1,2-Mannosidase OS=Glycine max OX=3847 GN=100819189 PE=3 SV=2	2	5.81	0.0107704	0.0608053	0.512416	-0.964613
GLYMA_12G161300	A0A0R0HIN8	Phosphoenolpyruvate carboxylase OS=Glycine max OX=3847 GN=GLYMA_12G161300 PE=3 SV=1	2	223.1	0.0195212	0.0649948	0.512735	-0.963714
GLYMA_12G222000	I1LUY2	Uncharacterized protein OS=Glycine max OX=3847 GN=GLYMA_12G222000 PE=4 SV=1	3	17.55	0.00175501	0.0456104	0.513148	-0.962554
100794727	I1MU28	Monogalactosyldiacylglycerol synthase OS=Glycine max OX=3847 GN=100794727 PE=3 SV=1	1	3.36	0.00325143	0.0472358	0.51532	-0.956459
	C6TEU4	V-type proton ATPase subunit OS=Glycine max OX=3847 PE=2 SV=1	2	9.88	0.0168992	0.0641507	0.518844	-0.946626
GmSGT2	D4Q9Z4	Soyasapogenol B glucuronide galactosyltransferase OS=Glycine max OX=3847 GN=GmSGT2 PE=1 SV=1	7	37.35	0.000870201	0.0430736	0.51885	-0.946612
GLYMA_08G035300	A0A0R0IGC4	MFS domain-containing protein OS=Glycine max OX=3847 GN=GLYMA_08G035300 PE=3 SV=1	1	4.25	0.0196017	0.0650174	0.51963	-0.944442
CYP51G1	Q2LAJ9	Cytochrome P450 monooxygenase CYP51G1 (Fragment) OS=Glycine max OX=3847 GN=CYP51G1 PE=2 SV=1	8	48.23	0.0367744	0.0678568	0.519829	-0.94389
100808223	I1N976	Uncharacterized protein OS=Glycine max OX=3847 GN=100808223 PE=3 SV=1	1	2.21	0.0174071	0.0643322	0.519912	-0.943661
100818667	I1KSP4	Leucine zipper-EF-hand-containing transmembrane protein 1 OS=Glycine max OX=3847 GN=100818667 PE=3 SV=1	1	22.29	0.0243645	0.0661092	0.522417	-0.936726
100817530	I1NGL3	Sulfate adenylyltransferase OS=Glycine max OX=3847 GN=100817530 PE=4 SV=1	1	82.73	0.0033806	0.0473591	0.52313	-0.934759
100784443	I1M6C9	Uncharacterized protein OS=Glycine max OX=3847 GN=100784443 PE=3 SV=1	1	3.96	0.0398902	0.0681606	0.524867	-0.929977
	A0A024FRX1	Glycosyltransferase OS=Glycine max OX=3847 PE=2 SV=1	3	17.9	0.00398457	0.0493746	0.525706	-0.927673
100816763	I1JQX3	Prolyl-tRNA synthetase OS=Glycine max OX=3847 GN=100816763 PE=3 SV=1	12	48.57	0.0493852	0.069058	0.526845	-0.92455
100785885	I1MI49	Uncharacterized protein OS=Glycine max OX=3847 GN=100785885 PE=4 SV=1	1	20.17	0.00180686	0.0457085	0.529164	-0.918212
100792120	K7KFZ4	Protein kinase domain-containing protein OS=Glycine max OX=3847 GN=100792120 PE=4 SV=1	1	4.88	0.0277229	0.0666673	0.531139	-0.912839
100797618	I1NC94	GDP-mannose 3',5'-epimerase OS=Glycine max OX=3847 GN=100797618 PE=2 SV=1	4	82.35	0.00301407	0.0470808	0.531382	-0.91218
100802449	I1LWI5	Uncharacterized protein OS=Glycine max OX=3847 GN=100802449 PE=3 SV=1	5	110.97	0.0122088	0.0618532	0.532981	-0.907844
	C6TDX5	Chalcone synthase OS=Glycine max OX=3847 PE=2 SV=1	4	43.59	0.000415832	0.0430736	0.532982	-0.907842
100784882	A0A0R0FDT6	UDP-arabinopyranose mutase OS=Glycine max OX=3847 GN=100784882 PE=3 SV=1	4	40.41	0.0227895	0.0657949	0.537214	-0.896431
100803792	I1JLR0	Uncharacterized protein OS=Glycine max OX=3847 GN=100803792 PE=4 SV=1	4	16.76	0.000209039	0.0430736	0.537567	-0.895482
	O04104	Uricase-2 isozyme 2 OS=Glycine max OX=3847 PE=1 SV=1	7	359.45	0.0259286	0.0663859	0.538756	-0.892297
SMT2-2	D2D5G4	Methyltransferase OS=Glycine max OX=3847 GN=SMT2-2 PE=2 SV=1	1	10.53	0.0158558	0.0637451	0.539289	-0.890869
MIPS	Q94C02	Inositol-3-phosphate synthase OS=Glycine max OX=3847 GN=MIPS PE=2 SV=1	13	65.73	0.0177145	0.0644374	0.539763	-0.889603
GLYMA_19G098500	A0A0R0EKB4	Glycerophosphodiester phosphodiesterase OS=Glycine max OX=3847 GN=GLYMA_19G098500 PE=4 SV=1	7	87.66	0.000613917	0.0430736	0.540059	-0.888811
100819698	C6TC36	Peptidase A1 domain-containing protein OS=Glycine max OX=3847 GN=100819698 PE=2 SV=1	1	7.98	0.00410775	0.0497298	0.540466	-0.887723
100796585	I1LYP7	NmrA domain-containing protein OS=Glycine max OX=3847 GN=100796585 PE=4 SV=1	13	67.71	0.0297853	0.0669602	0.540721	-0.887045
GLYMA_19G050500	A0A368UIK5	Fatty acid hydroxylase domain-containing protein OS=Glycine max OX=3847 GN=GLYMA_19G050500 PE=3 SV=1	2	6.34	0.0113869	0.0612824	0.544251	-0.877656
100781621	K7MHI8	G-patch domain-containing protein OS=Glycine max OX=3847 GN=100781621 PE=3 SV=1	1	2.85	0.00261106	0.0467565	0.544607	-0.876713
GLYMA_04G040300	Q00M87	N-hydroxycinnamoyl/benzoyltransferase 3 OS=Glycine max OX=3847 GN=GLYMA_04G040300 PE=3 SV=1	1	8.86	0.0415992	0.0683089	0.550615	-0.860884
100527917	C6T5V0	Uncharacterized protein OS=Glycine max OX=3847 GN=100527917 PE=2 SV=1	3	12.02	0.00836514	0.0583911	0.551182	-0.859398
100527334	A0A0R0G9N7	Uncharacterized protein OS=Glycine max OX=3847 GN=100527334 PE=4 SV=1	3	12.79	0.00194186	0.0459409	0.551905	-0.857507
aos1	A0MAV5	Allene oxide synthase OS=Glycine max OX=3847 GN=aos1 PE=2 SV=1	3	11.14	0.0281823	0.0667339	0.552424	-0.856153
GLYMA_02G224100	B9MST3	Histone H4 OS=Glycine max OX=3847 GN=GLYMA_02G224100 PE=2 SV=1	5	52.91	0.000182591	0.0430736	0.553698	-0.852828
	Q43445	Methyltransferase OS=Glycine max OX=3847 PE=2 SV=1	9	57.11	0.0180395	0.0645452	0.554086	-0.851818
100784450	I1KJV0	Uncharacterized protein OS=Glycine max OX=3847 GN=100784450 PE=4 SV=1	4	16.83	0.034495	0.0676019	0.555372	-0.848475
100796266	A0A0R0G0M9	ATP citrate synthase OS=Glycine max OX=3847 GN=100796266 PE=4 SV=1	12	91.78	0.0260478	0.0664057	0.55594	-0.847
100788585	Q2Q021	Threonine synthase OS=Glycine max OX=3847 GN=100788585 PE=3 SV=1	2	35.13	0.0140518	0.062918	0.55653	-0.845468
100805556	K7MR36	Citrate synthase OS=Glycine max OX=3847 GN=100805556 PE=3 SV=1	2	66.28	0.0447421	0.0685535	0.55804	-0.84156
100796732	I1NEU8	Aminotran_5 domain-containing protein OS=Glycine max OX=3847 GN=100796732 PE=4 SV=1	3	11.95	0.0127674	0.0622043	0.558647	-0.839991
100527301	K7K632	Uncharacterized protein OS=Glycine max OX=3847 GN=100527301 PE=4 SV=1	1	3.3	0.0359949	0.0677731	0.558668	-0.839937
100812050	C6TN39	Uncharacterized protein OS=Glycine max OX=3847 GN=100812050 PE=2 SV=1	3	7.4	0.0238528	0.0660113	0.561064	-0.833763
	C6TE11	Inositol-1-monophosphatase OS=Glycine max OX=3847 PE=2 SV=1	4	29.67	0.000973468	0.0430736	0.561391	-0.832922
	C6TIJ5	Fe2OG dioxygenase domain-containing protein OS=Glycine max OX=3847 PE=2 SV=1	6	30.9	0.0168192	0.0641212	0.56306	-0.828638
100782073	A0A0R0KJF0	Methylenetetrahydrofolate reductase OS=Glycine max OX=3847 GN=100782073 PE=3 SV=1	7	62.5	0.00862538	0.058706	0.563926	-0.826421
GLYMA_08G042400	I1KQ70	AA_TRNA_LIGASE_II domain-containing protein OS=Glycine max OX=3847 GN=GLYMA_08G042400 PE=3 SV=2	1	39.7	0.028673	0.0668029	0.564994	-0.823694
100807407	I1KEN4	Phosphoenolpyruvate carboxylase OS=Glycine max OX=3847 GN=100807407 PE=3 SV=1	5	159.71	0.0200853	0.0651499	0.564995	-0.82369
ifs1	B5L5C4	Isoflavone synthase 1 OS=Glycine max OX=3847 GN=ifs1 PE=3 SV=1	7	31.42	0.015843	0.0637399	0.565097	-0.823431
GLYMA_06G203100	A0A0R0JJS1	Uncharacterized protein OS=Glycine max OX=3847 GN=GLYMA_06G203100 PE=4 SV=1	1	2.19	0.0182016	0.0645976	0.56568	-0.821943
100798111	A0A0R0I5G1	Valyl-tRNA synthetase OS=Glycine max OX=3847 GN=100798111 PE=3 SV=1	10	39.71	0.0308263	0.0671178	0.566163	-0.82071
100781085	I1MLD5	Glycerophosphodiester phosphodiesterase OS=Glycine max OX=3847 GN=100781085 PE=4 SV=1	4	64.46	0.00154677	0.0451559	0.56807	-0.81586
FAD2-2	P48631	Omega-6 fatty acid desaturase, endoplasmic reticulum isozyme 2 OS=Glycine max OX=3847 GN=FAD2-2 PE=2 SV=1	3	8.82	0.00282169	0.046937	0.568615	-0.814477
Gm-BamyTkm2	Q588Z4	Beta-amylase OS=Glycine max OX=3847 GN=Gm-BamyTkm2 PE=2 SV=1	19	172.1	0.0313149	0.0671884	0.568885	-0.813791
GLYMA_12G091700	I1LRI7	Uncharacterized protein OS=Glycine max OX=3847 GN=GLYMA_12G091700 PE=4 SV=2	1	15	0.0249133	0.0662099	0.569714	-0.811691
	Q7DMH3	Histone H3.2 (Fragment) OS=Glycine max OX=3847 PE=3 SV=1	2	14.23	0.000127686	0.0430736	0.572454	-0.804767
547637	I1MQS6	EF1Bgamma class glutathione S-transferase OS=Glycine max OX=3847 GN=547637 PE=2 SV=1	1	37.38	0.0291896	0.0668731	0.572736	-0.804059
100815836	I1JAV9	Pectinesterase OS=Glycine max OX=3847 GN=100815836 PE=3 SV=1	14	95.29	0.0314526	0.0672079	0.577276	-0.792667
100786103	C6T857	Isocitrate dehydrogenase [NADP] OS=Glycine max OX=3847 GN=100786103 PE=2 SV=1	1	173.34	0.018104	0.0645662	0.579178	-0.787922
100787121	K7L723	ATP citrate synthase OS=Glycine max OX=3847 GN=100787121 PE=3 SV=1	1	48.16	0.026303	0.0664476	0.579243	-0.78776
GLYMA_13G103100	A0A0R0GL47	Xyloglucan endotransglucosylase/hydrolase OS=Glycine max OX=3847 GN=GLYMA_13G103100 PE=3 SV=1	2	7.82	0.00126332	0.0443208	0.579926	-0.78606
100815477	I1KUQ3	Lipoxygenase OS=Glycine max OX=3847 GN=100815477 PE=3 SV=1	8	102.04	0.0111807	0.0611279	0.580373	-0.784948
100803655	I1NHC6	Alkaline/neutral invertase OS=Glycine max OX=3847 GN=100803655 PE=3 SV=1	18	134.77	0.0437704	0.0684814	0.581009	-0.783368
GLYMA_07G006700	K7KYV6	Lipoxygenase OS=Glycine max OX=3847 GN=GLYMA_07G006700 PE=3 SV=1	5	68.69	0.000785857	0.0430736	0.581114	-0.783108
100794638	I1K5J4	Glutamyl-tRNA(Gln) amidotransferase subunit B, chloroplastic/mitochondrial OS=Glycine max OX=3847 GN=100794638 PE=3 SV=2	1	3.22	0.0102178	0.0603361	0.581696	-0.781662
100788357	I1MJ86	Tr-type G domain-containing protein OS=Glycine max OX=3847 GN=100788357 PE=3 SV=1	1	266.1	0.0328816	0.0674015	0.582435	-0.779831
SMT2-1	D2D5G3	Methyltransferase OS=Glycine max OX=3847 GN=SMT2-1 PE=2 SV=1	1	11.16	0.0165817	0.0640322	0.582501	-0.779667
UGT91H4	A0A2Z6BYW7	Glycosyltransferase OS=Glycine max OX=3847 GN=UGT91H4 PE=2 SV=1	15	62.94	0.0226115	0.0657568	0.584621	-0.774425
100787483	I1MP01	Glycosyltransferase OS=Glycine max OX=3847 GN=100787483 PE=3 SV=1	6	29.72	0.0269636	0.0665525	0.585433	-0.772425
102669842	I1KHI7	eIF-2B GDP-GTP exchange factor subunit alpha OS=Glycine max OX=3847 GN=102669842 PE=3 SV=1	3	9.06	0.0266433	0.0665022	0.585521	-0.772208
GLYMA_17G127100	A0A0R4J5N5	PCI domain-containing protein OS=Glycine max OX=3847 GN=GLYMA_17G127100 PE=4 SV=1	5	70.4	0.0413516	0.0682882	0.585658	-0.771869
100782529	I1MTZ8	Tr-type G domain-containing protein OS=Glycine max OX=3847 GN=100782529 PE=3 SV=1	6	21.57	0.0445072	0.0685363	0.586024	-0.770969
100499715	I1LMS5	Ribosomal protein OS=Glycine max OX=3847 GN=100499715 PE=3 SV=1	2	51.61	0.0219306	0.065606	0.586191	-0.770557
100775641	I1LVA7	Uncharacterized protein OS=Glycine max OX=3847 GN=100775641 PE=4 SV=1	1	37.38	0.014588	0.0631829	0.590268	-0.760557
GLYMA_02G120900	I1JEI0	UDP-arabinopyranose mutase OS=Glycine max OX=3847 GN=GLYMA_02G120900 PE=3 SV=2	2	67.85	0.0304095	0.0670559	0.590281	-0.760526
100795465	I1LEN7	BRO1 domain-containing protein OS=Glycine max OX=3847 GN=100795465 PE=4 SV=1	1	66.52	0.0472071	0.0687235	0.591235	-0.758198
100813963	I1N7Z4	V-type proton ATPase subunit C OS=Glycine max OX=3847 GN=100813963 PE=3 SV=1	2	46.22	0.027181	0.066586	0.592479	-0.755164
hemG	Q9SLW5	Protoporphyrinogen oxidase OS=Glycine max OX=3847 GN=hemG PE=2 SV=1	3	12.91	0.0277495	0.0666712	0.593152	-0.753526
100783433	I1JAH7	Importin N-terminal domain-containing protein OS=Glycine max OX=3847 GN=100783433 PE=3 SV=2	1	36.85	0.0195337	0.0649983	0.593491	-0.752701
100789909	I1M2V7	Uncharacterized protein OS=Glycine max OX=3847 GN=100789909 PE=4 SV=1	1	38.76	0.0139093	0.0628446	0.594693	-0.749783
100812652	I1J5B4	Threonyl-tRNA synthetase OS=Glycine max OX=3847 GN=100812652 PE=3 SV=1	3	87.15	0.046725	0.0686916	0.594912	-0.749253
100800668	I1MAE6	PKS_ER domain-containing protein OS=Glycine max OX=3847 GN=100800668 PE=3 SV=1	2	64.92	0.000411	0.0430736	0.596329	-0.745819
100788817	I1NHP0	Conserved oligomeric Golgi complex subunit 1 OS=Glycine max OX=3847 GN=100788817 PE=3 SV=2	1	1.82	0.0346425	0.0676194	0.596713	-0.744892
GLYMA_18G291100	K7MVE2	Dolichyl-phosphate beta-glucosyltransferase OS=Glycine max OX=3847 GN=GLYMA_18G291100 PE=3 SV=1	1	2.65	0.0417406	0.0683207	0.597132	-0.743879
nad7	M1FQK8	NADH dehydrogenase subunit 7 OS=Glycine max OX=3847 GN=nad7 PE=3 SV=1	7	32.68	0.0366622	0.067845	0.598155	-0.741409
LOX10	A7LCD6	Lipoxygenase OS=Glycine max OX=3847 GN=LOX10 PE=2 SV=1	6	44.26	0.0274515	0.0666269	0.599256	-0.738756
100802280	I1LWR5	UDP-glucose 6-dehydrogenase OS=Glycine max OX=3847 GN=100802280 PE=3 SV=1	3	61.11	0.0257221	0.0663512	0.599522	-0.738117
100783593	K7LBN6	(1->3)-beta-glucan endohydrolase OS=Glycine max OX=3847 GN=100783593 PE=3 SV=1	1	3.19	0.0345673	0.0676105	0.599619	-0.737881
GLYMA_17G186800	A0A0R0FQB9	Valyl-tRNA synthetase OS=Glycine max OX=3847 GN=GLYMA_17G186800 PE=4 SV=1	1	3.26	0.0172938	0.0642925	0.599905	-0.737195
100790835	C6THA9	NAD(P)-bd_dom domain-containing protein OS=Glycine max OX=3847 GN=100790835 PE=2 SV=1	3	27.23	0.0209544	0.0653739	0.600158	-0.736586
100788028	I1JA26	3-hydroxy-3-methylglutaryl coenzyme A synthase OS=Glycine max OX=3847 GN=100788028 PE=3 SV=1	2	10.31	0.0101688	0.0602924	0.601013	-0.734532
100787048	A0A0R0EAZ9	Uncharacterized protein OS=Glycine max OX=3847 GN=100787048 PE=4 SV=1	1	4.31	0.0251609	0.0662541	0.601258	-0.733943
100812562	A0A0R0EJ77	Histone H3.2 OS=Glycine max OX=3847 GN=100812562 PE=3 SV=1	1	15.4	0.000812451	0.0430736	0.601739	-0.73279
100804624	I1MSU1	Xylose isomerase OS=Glycine max OX=3847 GN=100804624 PE=3 SV=1	16	72.09	0.0303601	0.0670485	0.603297	-0.729059
	C6SW70	Uncharacterized protein OS=Glycine max OX=3847 PE=2 SV=1	2	81.08	0.0286853	0.0668046	0.603933	-0.72754
GLYMA_20G228100	A0A0R0EPQ6	40S ribosomal protein S24 OS=Glycine max OX=3847 GN=GLYMA_20G228100 PE=3 SV=1	2	15.13	0.00455761	0.050899	0.604613	-0.725916
100798561	I1M719	Amino_oxidase domain-containing protein OS=Glycine max OX=3847 GN=100798561 PE=4 SV=1	1	2.55	0.0349037	0.0676499	0.605279	-0.724328
100798713	I1LXN6	Tryptophanyl-tRNA synthetase OS=Glycine max OX=3847 GN=100798713 PE=3 SV=1	1	19.47	0.0240833	0.0660558	0.605855	-0.722956
FGAM1	Q84XV8	FGAM synthase OS=Glycine max OX=3847 GN=FGAM1 PE=4 SV=1	1	212.37	0.0426223	0.0683923	0.605968	-0.722686
	C6THP5	Phospholipid scramblase OS=Glycine max OX=3847 PE=2 SV=1	1	3.77	0.0360552	0.0677797	0.605978	-0.722663
GLYMA_11G093200	I1LIJ6	Assimilatory sulfite reductase (ferredoxin) OS=Glycine max OX=3847 GN=GLYMA_11G093200 PE=3 SV=1	5	94.99	0.0257421	0.0663546	0.606756	-0.72081
100797064	A0A0R0EVX1	Uncharacterized protein OS=Glycine max OX=3847 GN=100797064 PE=3 SV=1	1	2.94	0.0385354	0.0680342	0.606766	-0.720787
100777319	A0A0R0JBY6	3-hydroxyacyl-CoA dehydrogenase OS=Glycine max OX=3847 GN=100777319 PE=3 SV=1	10	41.63	0.0475713	0.0687472	0.608112	-0.717592
100775974	I1JMJ6	Uncharacterized protein OS=Glycine max OX=3847 GN=100775974 PE=4 SV=1	3	9.23	0.0331864	0.0674408	0.608301	-0.717142
100815891	A0A0R0FFH5	Glucose-6-phosphate 1-dehydrogenase OS=Glycine max OX=3847 GN=100815891 PE=3 SV=1	6	42.14	0.0348568	0.0676445	0.609966	-0.713199
100802384	I1LII4	Importin N-terminal domain-containing protein OS=Glycine max OX=3847 GN=100802384 PE=3 SV=2	2	40.81	0.034004	0.0675428	0.6103	-0.71241
100793982	I1MGV6	60S ribosomal protein L27 OS=Glycine max OX=3847 GN=100793982 PE=3 SV=2	1	30.4	0.00551013	0.0534659	0.610864	-0.711076
100800085	I1JXR7	Exostosin domain-containing protein OS=Glycine max OX=3847 GN=100800085 PE=3 SV=1	1	3.53	0.036814	0.067861	0.610928	-0.710925
GLYMA_06G012000	I1K767	Protein RER1 OS=Glycine max OX=3847 GN=GLYMA_06G012000 PE=3 SV=1	1	6.88	0.0210778	0.0654043	0.611855	-0.708737
100806815	K7MYQ2	Dolichyl-diphosphooligosaccharide--protein glycosyltransferase subunit 2 OS=Glycine max OX=3847 GN=100806815 PE=3 SV=1	5	69.44	0.0479058	0.0687687	0.61192	-0.708584
100779713	I1LKP2	Nicalin OS=Glycine max OX=3847 GN=100779713 PE=3 SV=1	1	18.68	0.0264875	0.0664774	0.612083	-0.708202
100802918	C6TAW2	40S ribosomal protein S24 OS=Glycine max OX=3847 GN=100802918 PE=2 SV=1	3	21.64	0.0224256	0.0657165	0.61238	-0.707502
100170756	I1N628	Uncharacterized protein OS=Glycine max OX=3847 GN=100170756 PE=3 SV=1	2	89.3	0.0188567	0.0648011	0.612664	-0.706832
100798134	K7MVZ6	Glucose-6-phosphate isomerase OS=Glycine max OX=3847 GN=100798134 PE=3 SV=1	4	48.09	0.0136685	0.0627175	0.612838	-0.706422
100787595	A0A0R0H4Y1	Thioredoxin domain-containing protein OS=Glycine max OX=3847 GN=100787595 PE=4 SV=1	5	13.39	0.0294338	0.0669055	0.614432	-0.702674
100784636	I1KQK1	Uncharacterized protein OS=Glycine max OX=3847 GN=100784636 PE=3 SV=1	2	20.81	0.010313	0.06042	0.614548	-0.702404
GLYMA_01G128000	A0A0R0LGQ5	CASP-like protein OS=Glycine max OX=3847 GN=GLYMA_01G128000 PE=3 SV=1	4	33.83	0.0251459	0.0662514	0.614959	-0.701439
732578	I1KN68	Glycosyltransferase OS=Glycine max OX=3847 GN=732578 PE=3 SV=1	5	23.82	0.0176687	0.064422	0.615067	-0.701184
100811738	I1MLB1	MIF4G domain-containing protein OS=Glycine max OX=3847 GN=100811738 PE=3 SV=2	4	15.16	0.0245078	0.0661359	0.615628	-0.699868
100789789	I1KYU6	Alpha-1,4 glucan phosphorylase OS=Glycine max OX=3847 GN=100789789 PE=3 SV=1	2	6.48	0.0240534	0.0660501	0.615792	-0.699484
GLYMA_11G256500	I1LN10	Uncharacterized protein OS=Glycine max OX=3847 GN=GLYMA_11G256500 PE=3 SV=1	1	2.61	0.00499403	0.0521344	0.615832	-0.699391
100805924	C6TP11	acidPPc domain-containing protein OS=Glycine max OX=3847 GN=100805924 PE=2 SV=1	2	24.14	0.0134814	0.0626159	0.6174	-0.695722
100796687	I1N4G7	Non-specific serine/threonine protein kinase OS=Glycine max OX=3847 GN=100796687 PE=4 SV=1	8	26.56	0.0347643	0.0676337	0.618198	-0.69386
AMY1	F9W2W3	1,4-alpha-glucan branching enzyme OS=Glycine max OX=3847 GN=AMY1 PE=3 SV=1	14	88.2	0.0200942	0.0651523	0.619343	-0.691189
100781643	I1MUS3	RmlD_sub_bind domain-containing protein OS=Glycine max OX=3847 GN=100781643 PE=4 SV=1	5	16.72	0.00639368	0.0553565	0.619931	-0.68982
100779298	I1J5F1	ZnMc domain-containing protein OS=Glycine max OX=3847 GN=100779298 PE=3 SV=2	4	19.52	0.0332374	0.0674473	0.620924	-0.687511
100805860	I1MNP0	Aspartate kinase OS=Glycine max OX=3847 GN=100805860 PE=4 SV=2	4	20.37	0.0180225	0.0645396	0.62118	-0.686917
GLYMA_01G173300	I1J8T9	Glucose-6-phosphate 1-epimerase OS=Glycine max OX=3847 GN=GLYMA_01G173300 PE=3 SV=1	4	16.53	0.0225975	0.0657538	0.622809	-0.683139
100806579	A0A0R0FAJ6	Aldedh domain-containing protein OS=Glycine max OX=3847 GN=100806579 PE=3 SV=1	3	28.56	0.0358922	0.0677618	0.623065	-0.682545
	C6TCS7	Epimerase domain-containing protein OS=Glycine max OX=3847 PE=2 SV=1	3	85.47	0.00502074	0.0522083	0.623349	-0.681887
100797399	C6TBY0	60S ribosomal protein L7a OS=Glycine max OX=3847 GN=100797399 PE=2 SV=1	4	95.86	0.038782	0.0680579	0.623397	-0.681776
GLYMA_17G247100	K7MNT2	Uncharacterized protein OS=Glycine max OX=3847 GN=GLYMA_17G247100 PE=4 SV=1	1	2.3	0.00311218	0.0471476	0.624325	-0.67963
100788164	I1M984	Aspartate--tRNA ligase OS=Glycine max OX=3847 GN=100788164 PE=3 SV=1	3	93.28	0.0477657	0.0687597	0.624609	-0.678974
100775180	I1KY39	Citrate synthase OS=Glycine max OX=3847 GN=100775180 PE=3 SV=1	3	73.02	0.0324096	0.0673393	0.624686	-0.678798
100804455	C6TJL2	PCI domain-containing protein OS=Glycine max OX=3847 GN=100804455 PE=2 SV=1	2	75.73	0.0227236	0.0657809	0.625184	-0.677647
GLYMA_20G124000	A0A0R0EKG7	BRO1 domain-containing protein OS=Glycine max OX=3847 GN=GLYMA_20G124000 PE=4 SV=1	2	68.72	0.0289047	0.0668347	0.626615	-0.67435
GLYMA_08G164100	I1KTW9	IMPDH domain-containing protein OS=Glycine max OX=3847 GN=GLYMA_08G164100 PE=4 SV=1	1	161.05	0.0432581	0.0684422	0.627614	-0.672051
vlxC	Q43440	Lipoxygenase OS=Glycine max OX=3847 GN=vlxC PE=2 SV=1	7	182.8	0.0118621	0.0616208	0.628102	-0.670929
100809535	K7KRK6	AA_TRNA_LIGASE_II domain-containing protein OS=Glycine max OX=3847 GN=100809535 PE=3 SV=1	3	47.33	0.0410259	0.0682605	0.628508	-0.669998
GLYMA_14G026400	I1M6V7	Citrate synthase OS=Glycine max OX=3847 GN=GLYMA_14G026400 PE=3 SV=1	3	23.1	0.024651	0.0661623	0.628844	-0.669226
	C6TI63	Uncharacterized protein OS=Glycine max OX=3847 PE=2 SV=1	1	9.3	0.0140331	0.0629085	0.629996	-0.666586
100807224	I1M2L8	Glycosyltransferase OS=Glycine max OX=3847 GN=100807224 PE=3 SV=1	2	5.53	0.00924517	0.0593963	0.630026	-0.666516
100786533	I1K9A0	Eukaryotic translation initiation factor 3 subunit L OS=Glycine max OX=3847 GN=100786533 PE=3 SV=1	8	38.88	0.0214302	0.0654895	0.630335	-0.665808
GLYMA_09G235400	I1L5U9	Uncharacterized protein OS=Glycine max OX=3847 GN=GLYMA_09G235400 PE=3 SV=1	1	70.67	0.0388903	0.0680682	0.630854	-0.664622
GLYMA_18G298200	A0A0R4J5U6	PKS_ER domain-containing protein OS=Glycine max OX=3847 GN=GLYMA_18G298200 PE=4 SV=1	1	7.23	0.012718	0.0621744	0.631279	-0.663651
GLYMA_07G057300	I1KHX2	Histone H3.2 OS=Glycine max OX=3847 GN=GLYMA_07G057300 PE=3 SV=1	1	3.49	0.00466932	0.0511879	0.63181	-0.662438
GLYMA_04G084400	A0A0R0K5W4	Uncharacterized protein OS=Glycine max OX=3847 GN=GLYMA_04G084400 PE=4 SV=1	1	2.07	0.0175558	0.0643835	0.632081	-0.661818
GLYMA_05G219800	I1K665	Trehalase OS=Glycine max OX=3847 GN=GLYMA_05G219800 PE=3 SV=1	9	42.18	0.00442456	0.0505725	0.632302	-0.661315
100807032	I1LV68	Uroporphyrinogen decarboxylase OS=Glycine max OX=3847 GN=100807032 PE=3 SV=1	3	9.14	0.0361236	0.0677871	0.633268	-0.659111
GLYMA_09G010000	I1KZY9	Fumarylacetoacetase OS=Glycine max OX=3847 GN=GLYMA_09G010000 PE=3 SV=1	3	48.62	0.0312954	0.0671856	0.634359	-0.656629
100783822	I1N541	Uncharacterized protein OS=Glycine max OX=3847 GN=100783822 PE=3 SV=2	1	16.09	0.00168226	0.0454634	0.634816	-0.65559
100500551	I1L1Y7	Uncharacterized protein OS=Glycine max OX=3847 GN=100500551 PE=3 SV=2	2	9.81	0.0030097	0.0470778	0.635366	-0.654339
100789764	A0A0R0G3L8	Phospho-2-dehydro-3-deoxyheptonate aldolase OS=Glycine max OX=3847 GN=100789764 PE=3 SV=1	6	63.04	0.0265482	0.0664871	0.636041	-0.652809
547970	I1MYC3	15-cis-phytoene desaturase, chloroplastic/chromoplastic OS=Glycine max OX=3847 GN=547970 PE=3 SV=1	3	11.03	0.0182388	0.0646095	0.636062	-0.65276
GLYMA_19G237800	A0A0R0ESH7	Glutathione synthetase OS=Glycine max OX=3847 GN=GLYMA_19G237800 PE=3 SV=1	3	21.64	0.0291766	0.0668714	0.636177	-0.6525
100814910	I1K764	Glucose-1-phosphate adenylyltransferase OS=Glycine max OX=3847 GN=100814910 PE=3 SV=1	5	21.76	0.0145963	0.0631868	0.63797	-0.648439
100799921	I1LUL9	Ketol-acid reductoisomerase OS=Glycine max OX=3847 GN=100799921 PE=3 SV=1	1	125.85	0.0377702	0.0679591	0.637981	-0.648414
Gmppc2	I1KDL4	Phosphoenolpyruvate carboxylase OS=Glycine max OX=3847 GN=Gmppc2 PE=2 SV=1	2	216.65	0.0154184	0.0635605	0.638031	-0.648301
100776597	I1KJS2	ATP-dependent 6-phosphofructokinase OS=Glycine max OX=3847 GN=100776597 PE=3 SV=1	3	154.92	0.0417394	0.0683206	0.638154	-0.648023
100802675	I1KXC2	PPDK_N domain-containing protein OS=Glycine max OX=3847 GN=100802675 PE=3 SV=1	1	104.5	0.0477659	0.0687597	0.638459	-0.647334
100810567	I1JUE0	Cellulose synthase OS=Glycine max OX=3847 GN=100810567 PE=3 SV=1	1	2.79	0.038983	0.0680769	0.639114	-0.645854
100798198	I1LWJ8	CULLIN_2 domain-containing protein OS=Glycine max OX=3847 GN=100798198 PE=3 SV=1	4	8.4	0.0277062	0.0666648	0.639547	-0.644877
100797489	I1KG02	Methylenetetrahydrofolate reductase OS=Glycine max OX=3847 GN=100797489 PE=3 SV=1	4	53.72	0.00779244	0.057638	0.640544	-0.64263
100807555	G0T433	Purple acid phosphatase OS=Glycine max OX=3847 GN=100807555 PE=2 SV=1	3	12.84	0.00845229	0.0584984	0.640683	-0.642317
GLYMA_03G033100	A0A368UID1	Uncharacterized protein OS=Glycine max OX=3847 GN=GLYMA_03G033100 PE=4 SV=1	1	2.84	0.0084541	0.0585006	0.641821	-0.639756
100817943	I1KRI7	60S ribosomal protein L27 OS=Glycine max OX=3847 GN=100817943 PE=3 SV=1	2	30.21	0.0216802	0.0655483	0.642124	-0.639075
100805016	C6TGZ7	Uncharacterized protein OS=Glycine max OX=3847 GN=100805016 PE=2 SV=1	1	78.58	0.0435763	0.0684667	0.642189	-0.638929
100816439	I1JK46	Pyruvate carboxyltransferase domain-containing protein OS=Glycine max OX=3847 GN=100816439 PE=3 SV=2	3	14.4	0.004948	0.0520058	0.64219	-0.638927
100797019	I1JGU8	Phospho-2-dehydro-3-deoxyheptonate aldolase OS=Glycine max OX=3847 GN=100797019 PE=3 SV=1	3	50.43	0.00772429	0.0575424	0.642295	-0.638693
100797504	I1M9J8	Uncharacterized protein OS=Glycine max OX=3847 GN=100797504 PE=3 SV=1	1	14.61	0.018413	0.0646647	0.642653	-0.637887
rbcL	P27066	Ribulose bisphosphate carboxylase large chain OS=Glycine max OX=3847 GN=rbcL PE=1 SV=3	17	82.99	0.0430042	0.0684225	0.642737	-0.6377
GLYMA_15G045000	C6T3W4	Uncharacterized protein OS=Glycine max OX=3847 GN=GLYMA_15G045000 PE=2 SV=1	2	6.56	0.0270966	0.066573	0.642782	-0.637598
	C6TG96	Uncharacterized protein OS=Glycine max OX=3847 PE=2 SV=1	1	14.82	0.000486538	0.0430736	0.643753	-0.63542
GLYMA_09G240600	I1L602	Uncharacterized protein OS=Glycine max OX=3847 GN=GLYMA_09G240600 PE=3 SV=1	3	159.39	0.0385253	0.0680333	0.645304	-0.63195
VSPB	P10743	Stem 31 kDa glycoprotein OS=Glycine max OX=3847 GN=VSPB PE=2 SV=1	11	135.37	0.00349698	0.0477874	0.645342	-0.631863
100806500	C6TKQ3	Aldo_ket_red domain-containing protein OS=Glycine max OX=3847 GN=100806500 PE=2 SV=1	13	76.96	0.0290545	0.066855	0.645412	-0.631707
GSTT1	K7KS35	Theta class glutathione S-transferase OS=Glycine max OX=3847 GN=GSTT1 PE=2 SV=1	6	27.82	0.0292625	0.0668828	0.645988	-0.63042
100785602	K7KGI6	Uncharacterized protein OS=Glycine max OX=3847 GN=100785602 PE=3 SV=1	5	43.8	0.0245737	0.0661481	0.646856	-0.628484
100809551	I1M0M2	Sulfotransferase OS=Glycine max OX=3847 GN=100809551 PE=3 SV=1	10	67.64	0.00599335	0.0545529	0.647191	-0.627737
MCCA	Q42777	Methylcrotonoyl-CoA carboxylase subunit alpha, mitochondrial OS=Glycine max OX=3847 GN=MCCA PE=1 SV=2	1	17.09	0.0117025	0.0615098	0.647514	-0.627016
100778239	I1J5R4	Ribonuclease T(2) OS=Glycine max OX=3847 GN=100778239 PE=3 SV=1	3	14.7	0.0319617	0.0672787	0.647857	-0.626253
100775472	I1LPL2	60S ribosomal protein L7a OS=Glycine max OX=3847 GN=100775472 PE=3 SV=1	6	103.56	0.0297218	0.0669503	0.647869	-0.626226
GLYMA_02G156800	I1JFJ9	Lectin_legB domain-containing protein OS=Glycine max OX=3847 GN=GLYMA_02G156800 PE=3 SV=1	1	91.34	0.0333351	0.0674597	0.647929	-0.626093
100811261	A0A0R0I031	DUF155 domain-containing protein OS=Glycine max OX=3847 GN=100811261 PE=3 SV=1	2	7.46	0.0335558	0.0674874	0.648497	-0.624829
100816898	I1J752	Tubulin beta chain OS=Glycine max OX=3847 GN=100816898 PE=3 SV=1	4	141.64	0.0308875	0.0671268	0.649233	-0.623191
100790764	I1LP98	Assimilatory sulfite reductase (ferredoxin) OS=Glycine max OX=3847 GN=100790764 PE=3 SV=1	4	101.03	0.010009	0.0601473	0.649523	-0.622548
100815493	I1J6N7	Aa_trans domain-containing protein OS=Glycine max OX=3847 GN=100815493 PE=3 SV=1	1	3.12	0.0226079	0.0657561	0.649632	-0.622304
100789603	I1KRR3	Acid phosphatase OS=Glycine max OX=3847 GN=100789603 PE=3 SV=1	3	37.58	0.00794532	0.0578477	0.649772	-0.621996
GLYMA_09G231200	A0A0R4J460	BAG domain-containing protein OS=Glycine max OX=3847 GN=GLYMA_09G231200 PE=4 SV=1	7	117.66	0.0364196	0.0678191	0.650154	-0.621148
100793785	K7KN04	Fatty acid hydroxylase domain-containing protein OS=Glycine max OX=3847 GN=100793785 PE=3 SV=1	2	9.21	0.0234551	0.0659325	0.650621	-0.620111
GLYMA_06G024100	I1K7J4	Tubulin beta chain OS=Glycine max OX=3847 GN=GLYMA_06G024100 PE=3 SV=1	1	108.05	0.0378737	0.0679694	0.651367	-0.618457
100305550	C6SVL1	Ribosomal protein OS=Glycine max OX=3847 GN=100305550 PE=2 SV=1	2	49.89	0.0113736	0.0612726	0.651716	-0.617684
	Q03773	Glucan endo-1,3-beta-glucosidase OS=Glycine max OX=3847 PE=1 SV=1	12	68.45	0.0162286	0.0638954	0.652033	-0.616983
100170736	I1KRU6	(S)-2-hydroxy-acid oxidase OS=Glycine max OX=3847 GN=100170736 PE=3 SV=1	3	154.65	0.0349199	0.0676518	0.652048	-0.61695
100787558	I1N788	Uncharacterized protein OS=Glycine max OX=3847 GN=100787558 PE=4 SV=1	5	15.54	0.0301303	0.0670136	0.652456	-0.616047
100815413	I1K2B5	Uncharacterized protein OS=Glycine max OX=3847 GN=100815413 PE=3 SV=1	1	35.67	0.00921806	0.0593677	0.652972	-0.614906
EF1Bgamma2	I1LTA4	EF1Bgamma class glutathione S-transferase OS=Glycine max OX=3847 GN=EF1Bgamma2 PE=2 SV=1	4	95.73	0.0492347	0.0690289	0.654078	-0.612465
GLYMA_09G126300	A0A368UKJ9	Pyruvate kinase OS=Glycine max OX=3847 GN=GLYMA_09G126300 PE=3 SV=1	4	44.21	0.0370248	0.067883	0.65462	-0.611271
GLYMA_11G163000	I1LLT9	Uncharacterized protein OS=Glycine max OX=3847 GN=GLYMA_11G163000 PE=3 SV=1	1	4.51	0.0321601	0.0673058	0.654824	-0.61082
100775446	I1LLG3	Peptidase A1 domain-containing protein OS=Glycine max OX=3847 GN=100775446 PE=4 SV=1	3	19.13	0.0204008	0.0652333	0.654854	-0.610754
547943	I1KZU7	Uncharacterized protein OS=Glycine max OX=3847 GN=547943 PE=3 SV=1	10	77.24	0.00246295	0.0466121	0.655697	-0.608898
100811540	I1KQ26	Aldedh domain-containing protein OS=Glycine max OX=3847 GN=100811540 PE=3 SV=1	9	85.08	0.027799	0.0666785	0.65614	-0.607925
100816150	I1M826	Delta-1-pyrroline-5-carboxylate synthase OS=Glycine max OX=3847 GN=100816150 PE=3 SV=1	3	60.16	0.0478872	0.0687675	0.657236	-0.605517
100797925	I1KZW7	Pyrophosphate--fructose 6-phosphate 1-phosphotransferase subunit beta OS=Glycine max OX=3847 GN=100797925 PE=3 SV=1	6	76.82	0.0364906	0.0678267	0.658322	-0.603134
100783730	I1LX50	Uncharacterized protein OS=Glycine max OX=3847 GN=100783730 PE=3 SV=1	4	16.62	0.0458412	0.0686314	0.659163	-0.601293
100811095	I1LKW7	Epimerase domain-containing protein OS=Glycine max OX=3847 GN=100811095 PE=3 SV=1	1	81.93	0.0404233	0.0682082	0.659871	-0.599745
100800885	C6TJ97	Uncharacterized protein OS=Glycine max OX=3847 GN=100800885 PE=2 SV=1	3	29.48	0.0140548	0.0629196	0.660673	-0.597991
100793264	K7KYB1	Aconitate hydratase OS=Glycine max OX=3847 GN=100793264 PE=3 SV=1	4	162.21	0.0353032	0.0676959	0.660728	-0.597871
EF1Bgamma1	I1KNS9	EF1Bgamma class glutathione S-transferase OS=Glycine max OX=3847 GN=EF1Bgamma1 PE=2 SV=1	3	45.53	0.0399339	0.0681646	0.661119	-0.597017
100816616	I1N8V4	Epimerase domain-containing protein OS=Glycine max OX=3847 GN=100816616 PE=3 SV=1	14	83.25	0.00668529	0.0558941	0.661564	-0.596048
GLYMA_19G242200	I1NC65	Proteasome subunit beta OS=Glycine max OX=3847 GN=GLYMA_19G242200 PE=3 SV=1	8	41.02	0.0117416	0.0615372	0.661853	-0.595418
100798089	I1JEW3	Uncharacterized protein OS=Glycine max OX=3847 GN=100798089 PE=4 SV=1	1	6.71	0.0361065	0.0677853	0.662008	-0.59508
100813342	I1KVR2	Uncharacterized protein OS=Glycine max OX=3847 GN=100813342 PE=3 SV=1	3	83.85	0.0412151	0.0682766	0.662043	-0.595004
100793480	C6THL8	PCI domain-containing protein OS=Glycine max OX=3847 GN=100793480 PE=2 SV=1	2	72.73	0.0334007	0.067468	0.662189	-0.594686
GLYMA_04G032600	I1JTB8	Glucose-6-phosphate isomerase OS=Glycine max OX=3847 GN=GLYMA_04G032600 PE=3 SV=1	12	93.53	0.0306992	0.0670991	0.662439	-0.59414
100777078	I1LS70	26S proteasome non-ATPase regulatory subunit 2 homolog OS=Glycine max OX=3847 GN=100777078 PE=3 SV=1	1	123.21	0.0368571	0.0678655	0.663777	-0.59123
GLYMA_16G008600	A0A0R0FVX1	Uncharacterized protein OS=Glycine max OX=3847 GN=GLYMA_16G008600 PE=3 SV=1	2	5.33	0.00279815	0.0469181	0.663893	-0.590978
100803287	C6TAB7	UDP-arabinopyranose mutase OS=Glycine max OX=3847 GN=100803287 PE=2 SV=1	4	35.1	0.0428343	0.0684091	0.664345	-0.589996
100780170	I1KUB0	Uncharacterized protein OS=Glycine max OX=3847 GN=100780170 PE=3 SV=1	1	7.35	0.0419694	0.0683395	0.66474	-0.589138
100799688	I1LEC4	Tubulin alpha chain OS=Glycine max OX=3847 GN=100799688 PE=3 SV=1	1	127.63	0.0118333	0.0616009	0.664878	-0.588839
100814486	I1LI59	Phospholipase D OS=Glycine max OX=3847 GN=100814486 PE=3 SV=2	1	9.88	0.0445775	0.0685415	0.665087	-0.588384
EF1Bgamma3	C6TNT2	EF1Bgamma class glutathione S-transferase OS=Glycine max OX=3847 GN=EF1Bgamma3 PE=2 SV=1	4	97.16	0.0427921	0.0684058	0.665109	-0.588338
GLYMA_13G075200	A0A368UJT5	Uncharacterized protein (Fragment) OS=Glycine max OX=3847 GN=GLYMA_13G075200 PE=3 SV=1	7	27.93	0.0280781	0.066719	0.665291	-0.587943
GLYMA_08G015900	A0A0R0IPA5	Uncharacterized protein OS=Glycine max OX=3847 GN=GLYMA_08G015900 PE=3 SV=1	6	84.14	0.0268083	0.0665283	0.665607	-0.587257
GLYMA_19G182700	K7MZ20	Uncharacterized protein OS=Glycine max OX=3847 GN=GLYMA_19G182700 PE=4 SV=1	1	2.94	0.00737404	0.0570284	0.667294	-0.583607
100802840	I1KSW9	Alpha-galactosidase OS=Glycine max OX=3847 GN=100802840 PE=3 SV=1	3	18.56	0.0226452	0.0657641	0.667369	-0.583443
100789402	A0A0R4J3N6	Uncharacterized protein OS=Glycine max OX=3847 GN=100789402 PE=3 SV=1	5	20.58	0.0172982	0.0642941	0.667562	-0.583027
100777797	I1K3E1	Uncharacterized protein OS=Glycine max OX=3847 GN=100777797 PE=3 SV=1	5	77.6	0.0436633	0.0684733	0.668028	-0.582021
100797018	A0A0R4J2Q1	Peptidase A1 domain-containing protein OS=Glycine max OX=3847 GN=100797018 PE=4 SV=1	5	19.19	0.018912	0.0648177	0.668594	-0.580799
100301880	B6ZK00	Peroxisomal biogenesis factor 11 family protein OS=Glycine max OX=3847 GN=100301880 PE=2 SV=1	1	30.52	0.0201447	0.0651658	0.668669	-0.580636
100781525	I1JT28	Tubulin beta chain OS=Glycine max OX=3847 GN=100781525 PE=3 SV=1	1	108.54	0.0160746	0.0638341	0.66913	-0.579642
GLYMA_13G267900	A0A0R0GUI6	Uncharacterized protein (Fragment) OS=Glycine max OX=3847 GN=GLYMA_13G267900 PE=4 SV=1	2	24.87	0.00848646	0.0585399	0.669602	-0.578623
100776600	I1KM05	BZIP domain-containing protein OS=Glycine max OX=3847 GN=100776600 PE=4 SV=1	1	4.79	0.0215119	0.0655088	1.50084	0.585771
	C6SXS2	Non-specific lipid-transfer protein OS=Glycine max OX=3847 PE=2 SV=1	3	28.83	0.00651446	0.0555837	1.50264	0.587499
100306105	C6SY05	Uncharacterized protein OS=Glycine max OX=3847 GN=100306105 PE=2 SV=1	3	10.05	0.0465487	0.0686798	1.50659	0.591282
	C6TFR3	Uncharacterized protein OS=Glycine max OX=3847 PE=2 SV=1	1	28.37	0.0465608	0.0686806	1.50959	0.59416
	C6TMK3	Cysteine proteinase inhibitor OS=Glycine max OX=3847 PE=2 SV=1	2	52.21	0.0471453	0.0687194	1.51037	0.594903
100785772	K7MSK8	Uncharacterized protein OS=Glycine max OX=3847 GN=100785772 PE=4 SV=1	2	22	0.000510644	0.0430736	1.51041	0.594942
100779880	A0A0R0KWD0	Protein kinase domain-containing protein OS=Glycine max OX=3847 GN=100779880 PE=4 SV=1	1	5.17	0.015156	0.0634451	1.51355	0.59794
100782224	I1JKB3	Uncharacterized protein OS=Glycine max OX=3847 GN=100782224 PE=3 SV=1	1	26.8	0.0403242	0.0681994	1.51517	0.599476
100815318	A0A0R0IGD8	Protein-lysine N-methyltransferase GLYMA_09G103300 OS=Glycine max OX=3847 GN=100815318 PE=3 SV=1	1	4.68	0.0425168	0.0683839	1.51918	0.60329
100807083	I1KMB9	Glucosidase 2 subunit beta OS=Glycine max OX=3847 GN=100807083 PE=4 SV=1	3	55.49	0.0115166	0.0613772	1.5239	0.607764
GLYMA_01G024600	A0A0R0L5K2	CAAD domain-containing protein OS=Glycine max OX=3847 GN=GLYMA_01G024600 PE=4 SV=1	3	22.6	0.0404953	0.0682145	1.52454	0.60837
100775954	I1LES5	PB1 domain-containing protein OS=Glycine max OX=3847 GN=100775954 PE=4 SV=1	5	56.33	0.0218523	0.0655881	1.52594	0.609694
100809340	I1K3Q1	Cystatin domain-containing protein OS=Glycine max OX=3847 GN=100809340 PE=4 SV=1	2	6.8	0.0091255	0.0592691	1.53532	0.618542
100800305	I1M2Z6	Uncharacterized protein OS=Glycine max OX=3847 GN=100800305 PE=4 SV=1	9	99.34	0.00688089	0.0562345	1.53688	0.620002
GLYMA_10G199000	A0A0R0HW65	GLOBIN domain-containing protein OS=Glycine max OX=3847 GN=GLYMA_10G199000 PE=3 SV=1	3	1774.04	0.00109735	0.0436544	1.53733	0.620429
100779847	I1JGE4	Uncharacterized protein OS=Glycine max OX=3847 GN=100779847 PE=4 SV=2	1	1.88	0.00613008	0.0548365	1.5375	0.620586
102661564	K7KL38	Uncharacterized protein OS=Glycine max OX=3847 GN=102661564 PE=4 SV=1	1	2.62	0.0234062	0.0659226	1.54096	0.623827
100796901	K7LNG9	CRAL-TRIO domain-containing protein OS=Glycine max OX=3847 GN=100796901 PE=4 SV=1	4	87.99	0.0263785	0.0664598	1.54109	0.623955
100793599	I1KAF3	Uncharacterized protein OS=Glycine max OX=3847 GN=100793599 PE=4 SV=1	1	33.66	0.0100607	0.0601947	1.54233	0.625112
GLYMA_03G060200	A0A0R0KFD0	HMG box domain-containing protein OS=Glycine max OX=3847 GN=GLYMA_03G060200 PE=3 SV=1	1	13.23	0.0100771	0.0602097	1.54276	0.62551
GLYMA_09G136200	A0A0R0I835	Uncharacterized protein OS=Glycine max OX=3847 GN=GLYMA_09G136200 PE=4 SV=1	1	2.34	0.00454007	0.0508569	1.54586	0.628408
100791423	I1N0P0	SUI1 domain-containing protein OS=Glycine max OX=3847 GN=100791423 PE=3 SV=1	5	32.45	0.019247	0.0649163	1.54916	0.63149
	C6T0S3	H15 domain-containing protein OS=Glycine max OX=3847 PE=2 SV=1	8	33.29	0.0279034	0.0666937	1.55004	0.632307
100787375	C6TA03	Cytokinin riboside 5'-monophosphate phosphoribohydrolase OS=Glycine max OX=3847 GN=100787375 PE=2 SV=1	1	3.42	0.00388682	0.0490805	1.55004	0.63231
	C6TI71	WHy domain-containing protein OS=Glycine max OX=3847 PE=2 SV=1	2	61.07	0.0273564	0.0666126	1.55008	0.632344
100527116	C6T3C5	PMEI domain-containing protein OS=Glycine max OX=3847 GN=100527116 PE=2 SV=1	1	7.03	0.0341496	0.0675605	1.55256	0.634649
100815286	I1MDV5	AAI domain-containing protein OS=Glycine max OX=3847 GN=100815286 PE=3 SV=1	2	6.42	0.00326444	0.0472436	1.55823	0.639905
100786093	C6THV2	Uncharacterized protein OS=Glycine max OX=3847 GN=100786093 PE=2 SV=1	3	5.16	0.0105334	0.0606092	1.5651	0.646252
100808081	A0A0R0KE60	Uncharacterized protein OS=Glycine max OX=3847 GN=100808081 PE=3 SV=1	5	19.54	0.0445242	0.0685376	1.56788	0.648819
GLYMA_12G017300	I1LP71	RRM domain-containing protein OS=Glycine max OX=3847 GN=GLYMA_12G017300 PE=4 SV=2	5	38.08	0.00386951	0.0490273	1.56807	0.648987
LBA	P02238	Leghemoglobin A OS=Glycine max OX=3847 GN=LBA PE=1 SV=2	12	2408.25	0.00351985	0.047869	1.57319	0.653691
	C6T199	zf-Tim10_DDP domain-containing protein OS=Glycine max OX=3847 PE=2 SV=1	1	44.1	0.00446774	0.0506802	1.57718	0.657345
100806538	I1M6B8	Phosphopyruvate hydratase OS=Glycine max OX=3847 GN=100806538 PE=3 SV=1	1	37.5	0.0318478	0.0672631	1.5792	0.659196
100807937	I1KB28	Uncharacterized protein OS=Glycine max OX=3847 GN=100807937 PE=4 SV=1	1	2.77	0.00114945	0.043882	1.58289	0.662559
GLYMA_15G076500	I1MEL2	Uncharacterized protein OS=Glycine max OX=3847 GN=GLYMA_15G076500 PE=3 SV=1	1	14.38	0.0118717	0.0616274	1.58379	0.663377
GLYMA_05G113700	C6T187	Uncharacterized protein OS=Glycine max OX=3847 GN=GLYMA_05G113700 PE=2 SV=1	1	12.46	0.00692278	0.0563055	1.58452	0.664041
100777927	C6TBX7	Uncharacterized protein OS=Glycine max OX=3847 GN=100777927 PE=2 SV=1	4	38.36	0.0444759	0.068534	1.58469	0.664203
GLYMA_17G224900	A0A0R0FH01	SHSP domain-containing protein OS=Glycine max OX=3847 GN=GLYMA_17G224900 PE=3 SV=1	2	61.29	0.0192266	0.0649104	1.5909	0.669843
100776375	C6TMB3	Uncharacterized protein OS=Glycine max OX=3847 GN=100776375 PE=2 SV=1	3	14.52	0.0419961	0.0683417	1.59266	0.671434
100802984	I1KID4	Uncharacterized protein OS=Glycine max OX=3847 GN=100802984 PE=3 SV=1	5	42.52	0.0196027	0.0650177	1.59694	0.675308
100785953	A0A0R0KMH5	Uncharacterized protein OS=Glycine max OX=3847 GN=100785953 PE=3 SV=1	1	2.43	0.0443571	0.0685253	1.60708	0.684439
GLYMA_01G018000	K7K1A8	Uncharacterized protein OS=Glycine max OX=3847 GN=GLYMA_01G018000 PE=4 SV=1	2	9.53	0.0496949	0.0691175	1.60827	0.68551
100786962	I1L144	SET domain-containing protein OS=Glycine max OX=3847 GN=100786962 PE=4 SV=1	1	5.59	0.0233036	0.0659018	1.61198	0.688838
100815434	I1M469	Uncharacterized protein OS=Glycine max OX=3847 GN=100815434 PE=3 SV=1	1	7.79	0.016696	0.0640753	1.61352	0.69021
100819846	I1LS61	PPM-type phosphatase domain-containing protein OS=Glycine max OX=3847 GN=100819846 PE=4 SV=1	6	22.9	0.000324087	0.0430736	1.61838	0.69455
100811132	K7N0Y5	Glucosidase 2 subunit beta OS=Glycine max OX=3847 GN=100811132 PE=4 SV=1	4	54.1	0.0258778	0.0663774	1.62202	0.697787
	P46519	Desiccation protectant protein Lea14 homolog OS=Glycine max OX=3847 PE=2 SV=1	1	50.49	0.0172877	0.0642904	1.62806	0.703156
GLYMA_04G112500	I1JVM6	Uncharacterized protein OS=Glycine max OX=3847 GN=GLYMA_04G112500 PE=4 SV=1	1	2.71	0.0184992	0.0646917	1.63072	0.705511
GLYMA_08G211100	I1KVC8	VOC domain-containing protein OS=Glycine max OX=3847 GN=GLYMA_08G211100 PE=4 SV=1	1	3.1	0.00159519	0.0452713	1.63184	0.706499
GLYMA_U025900	A0A0R0EDI1	PPM-type phosphatase domain-containing protein OS=Glycine max OX=3847 GN=GLYMA_U025900 PE=4 SV=1	1	41.6	0.0134774	0.0626137	1.63283	0.707376
GLYMA_16G100400	K7MGG1	Knot1 domain-containing protein OS=Glycine max OX=3847 GN=GLYMA_16G100400 PE=4 SV=1	4	21.16	0.00830875	0.0583208	1.63347	0.707939
100785400	I1N0D2	GRAS domain-containing protein OS=Glycine max OX=3847 GN=100785400 PE=3 SV=2	3	14.16	0.0231263	0.0658654	1.6374	0.711405
100810231	I1LS24	DUF1421 domain-containing protein OS=Glycine max OX=3847 GN=100810231 PE=4 SV=1	4	41.87	0.0444853	0.0685347	1.64013	0.713811
SNF5	D7RJ53	SNF5 OS=Glycine max OX=3847 GN=SNF5 PE=2 SV=1	3	7.13	0.0418955	0.0683335	1.64383	0.717064
	C6SWW0	Uncharacterized protein OS=Glycine max OX=3847 PE=2 SV=1	1	54.56	0.0257389	0.066354	1.64943	0.721967
GLYMA_18G284900	A0A0R0F5K2	BAG domain-containing protein OS=Glycine max OX=3847 GN=GLYMA_18G284900 PE=4 SV=1	1	8.47	0.0095981	0.0597558	1.65081	0.723178
100795901	C6TJW6	Phytocyanin domain-containing protein OS=Glycine max OX=3847 GN=100795901 PE=2 SV=1	6	40.17	0.017353	0.0643133	1.65875	0.7301
GLYMA_13G293500	A0A0R0GWM0	FAS1 domain-containing protein OS=Glycine max OX=3847 GN=GLYMA_13G293500 PE=3 SV=1	1	70.27	0.0230182	0.065843	1.65933	0.730601
GLYMA_09G133600	A0A0R0I7X7	GRAS domain-containing protein OS=Glycine max OX=3847 GN=GLYMA_09G133600 PE=3 SV=1	1	2.47	0.00069737	0.0430736	1.6594	0.730661
GLYMA_05G223400	I1K629	Uncharacterized protein OS=Glycine max OX=3847 GN=GLYMA_05G223400 PE=3 SV=1	1	4.95	0.0478825	0.0687672	1.66017	0.731329
GLYMA_16G030000	K7MEY5	BAG domain-containing protein OS=Glycine max OX=3847 GN=GLYMA_16G030000 PE=4 SV=1	2	12.94	0.0380906	0.0679909	1.66862	0.738654
100797322	K7L0A3	Uncharacterized protein OS=Glycine max OX=3847 GN=100797322 PE=4 SV=1	1	2.98	0.00172352	0.0455482	1.67892	0.747533
GLYMA_06G292800	A0A368UI25	DUF1421 domain-containing protein OS=Glycine max OX=3847 GN=GLYMA_06G292800 PE=4 SV=1	4	39.12	0.0150955	0.063418	1.68011	0.748555
100791133	I1K6H0	UBC core domain-containing protein OS=Glycine max OX=3847 GN=100791133 PE=3 SV=1	2	24.82	0.0214609	0.0654967	1.69144	0.758251
100814742	I1M7P3	Uncharacterized protein OS=Glycine max OX=3847 GN=100814742 PE=4 SV=1	2	9.9	0.00152915	0.0451123	1.6945	0.76086
100306369	C6SZ33	Uncharacterized protein OS=Glycine max OX=3847 GN=100306369 PE=2 SV=1	1	6.99	0.0190032	0.0648449	1.69841	0.764182
100808320	I1KGQ7	Uncharacterized protein OS=Glycine max OX=3847 GN=100808320 PE=4 SV=1	5	19.33	0.000255045	0.0430736	1.69884	0.764546
100805668	A0A0R4J3V8	Uncharacterized protein OS=Glycine max OX=3847 GN=100805668 PE=3 SV=1	4	12.84	0.00408267	0.0496588	1.69904	0.764718
100807894	I1JYQ8	Uncharacterized protein OS=Glycine max OX=3847 GN=100807894 PE=4 SV=1	11	46.28	0.0437253	0.068478	1.70341	0.768424
100795224	K7LA74	Uncharacterized protein OS=Glycine max OX=3847 GN=100795224 PE=4 SV=1	3	23.95	0.0397234	0.0681455	1.71446	0.777751
	C6SVI8	UBC core domain-containing protein OS=Glycine max OX=3847 PE=2 SV=1	1	18.71	0.020113	0.0651573	1.72392	0.785692
100783581	I1KYS9	Uncharacterized protein OS=Glycine max OX=3847 GN=100783581 PE=4 SV=1	1	3.17	0.00367608	0.0484069	1.73015	0.790897
100777211	I1LCJ8	DOG1 domain-containing protein OS=Glycine max OX=3847 GN=100777211 PE=4 SV=1	1	1.94	0.00922816	0.0593784	1.74008	0.799157
100813145	A0A0R0J536	Fe2OG dioxygenase domain-containing protein OS=Glycine max OX=3847 GN=100813145 PE=3 SV=1	9	49.62	0.0126823	0.0621526	1.74533	0.803496
GLYMA_20G017200	I1ND95	Uncharacterized protein OS=Glycine max OX=3847 GN=GLYMA_20G017200 PE=3 SV=1	2	37.84	0.0289817	0.0668451	1.74936	0.806829
GLYMA_13G176300	A0A0R4J4X6	SHSP domain-containing protein OS=Glycine max OX=3847 GN=GLYMA_13G176300 PE=3 SV=1	1	101.33	0.0446999	0.0685504	1.76326	0.818248
547824	C6TCN5	Ferritin OS=Glycine max OX=3847 GN=547824 PE=2 SV=1	3	69.85	0.0327171	0.06738	1.769	0.822936
	C6TN04	Uncharacterized protein (Fragment) OS=Glycine max OX=3847 PE=2 SV=1	1	5.11	0.00285429	0.0469627	1.77081	0.824408
GLYMA_16G049000	I1MLA2	Uncharacterized protein OS=Glycine max OX=3847 GN=GLYMA_16G049000 PE=4 SV=1	1	2.93	0.0401912	0.0681876	1.77551	0.828237
	C6T390	Uncharacterized protein OS=Glycine max OX=3847 PE=2 SV=1	4	17.91	0.00160177	0.0452865	1.7849	0.835846
100801286	I1N548	Phospholipase D OS=Glycine max OX=3847 GN=100801286 PE=3 SV=2	1	2.98	0.00289979	0.0469976	1.79661	0.84528
100526893	C6T2N6	SHSP domain-containing protein OS=Glycine max OX=3847 GN=100526893 PE=2 SV=1	1	75.76	0.028605	0.0667934	1.80649	0.853193
100815846	I1MSX3	Uncharacterized protein OS=Glycine max OX=3847 GN=100815846 PE=3 SV=1	1	25.91	0.00290923	0.0470047	1.82851	0.870669
GLYMA_12G013100	A0A0R4J4G9	SHSP domain-containing protein OS=Glycine max OX=3847 GN=GLYMA_12G013100 PE=3 SV=1	12	87.17	0.0354179	0.0677088	1.82896	0.871027
100794376	A0A0R0IDA4	Uncharacterized protein OS=Glycine max OX=3847 GN=100794376 PE=4 SV=1	1	12.88	0.0229165	0.0658217	1.85102	0.888323
100810661	I1MMS6	Uncharacterized protein OS=Glycine max OX=3847 GN=100810661 PE=3 SV=2	1	1.66	0.0111282	0.0610877	1.85417	0.890771
100305900	C6SX36	PMEI domain-containing protein OS=Glycine max OX=3847 GN=100305900 PE=2 SV=1	1	11.21	0.00669225	0.0559065	1.85569	0.891952
GLYMA_17G187600	A0A0R0FQD3	Uncharacterized protein OS=Glycine max OX=3847 GN=GLYMA_17G187600 PE=4 SV=1	3	30.51	0.0475509	0.0687459	1.87344	0.905688
100305868	C6SWY9	Uncharacterized protein OS=Glycine max OX=3847 GN=100305868 PE=2 SV=1	4	13.82	0.0380206	0.067984	1.90149	0.927134
100820064	I1KJR3	Uncharacterized protein OS=Glycine max OX=3847 GN=100820064 PE=4 SV=1	3	18.26	0.0221741	0.0656609	1.91337	0.936116
GLYMA_05G245600	A0A0R0K5I7	Uncharacterized protein OS=Glycine max OX=3847 GN=GLYMA_05G245600 PE=4 SV=1	3	15.07	0.0380071	0.0679827	1.92131	0.942087
100795388	I1M6S7	Uncharacterized protein OS=Glycine max OX=3847 GN=100795388 PE=4 SV=1	1	2.02	0.0339217	0.0675327	1.92358	0.943795
GLYMA_13G352900	K7M3P9	Protein kinase domain-containing protein OS=Glycine max OX=3847 GN=GLYMA_13G352900 PE=4 SV=1	1	2.9	0.0430211	0.0684238	1.92433	0.944352
100527340	C6T413	Uncharacterized protein OS=Glycine max OX=3847 GN=100527340 PE=2 SV=1	1	3.22	0.039954	0.0681664	1.94454	0.959426
100784252	G3E7M9	Annexin OS=Glycine max OX=3847 GN=100784252 PE=2 SV=1	14	78.13	0.0113512	0.061256	1.94511	0.959853
100786771	I1J504	Uncharacterized protein OS=Glycine max OX=3847 GN=100786771 PE=4 SV=2	1	2.26	0.0307029	0.0670996	1.95511	0.967252
GLYMA_04G178500	I1JX26	Uncharacterized protein OS=Glycine max OX=3847 GN=GLYMA_04G178500 PE=4 SV=1	2	6.78	0.0440289	0.0685009	1.95651	0.968279
100804187	I1NDJ4	Uncharacterized protein OS=Glycine max OX=3847 GN=100804187 PE=4 SV=1	2	11.13	0.00852609	0.0585877	1.98182	0.986827
100800179	K7LE15	Uncharacterized protein OS=Glycine max OX=3847 GN=100800179 PE=4 SV=1	1	3.03	0.0360265	0.0677765	1.98299	0.987679
	Q43757	Ferritin OS=Glycine max OX=3847 PE=3 SV=1	3	69.04	0.0221228	0.0656494	2.01963	1.01409
	C6TMZ4	Fe2OG dioxygenase domain-containing protein OS=Glycine max OX=3847 PE=2 SV=1	1	31.56	0.0256737	0.066343	2.02598	1.01862
100775597	I1N5F6	Uncharacterized protein OS=Glycine max OX=3847 GN=100775597 PE=3 SV=1	1	2.95	0.0313776	0.0671973	2.03839	1.02743
100779969	A0A0R0GA14	SHSP domain-containing protein OS=Glycine max OX=3847 GN=100779969 PE=3 SV=1	4	37.44	0.0363899	0.0678159	2.06434	1.04568
GLYMA_06G183200	K7KVT6	Uncharacterized protein OS=Glycine max OX=3847 GN=GLYMA_06G183200 PE=4 SV=1	1	0	0.000352016	0.0430736	2.13385	1.09346
100786271	A0A0R0L2L9	Methyltransf_11 domain-containing protein OS=Glycine max OX=3847 GN=100786271 PE=4 SV=1	1	4.88	0.0390861	0.0680866	2.15183	1.10556
	C6SYZ2	Uncharacterized protein OS=Glycine max OX=3847 PE=2 SV=1	1	3.43	0.0149114	0.0633344	2.1584	1.10997
Gmhsp22.3	Q39819	Hsp22.3 OS=Glycine max OX=3847 GN=Gmhsp22.3 PE=2 SV=1	6	32.06	0.0339144	0.0675318	2.16938	1.11729
100816984	C6TAX7	Uncharacterized protein OS=Glycine max OX=3847 GN=100816984 PE=2 SV=1	6	43.42	0.0361519	0.0677902	2.25114	1.17066
GLYMA_11G149900	I1LL87	Uncharacterized protein OS=Glycine max OX=3847 GN=GLYMA_11G149900 PE=4 SV=1	1	2.92	0.00233784	0.0464767	2.3101	1.20796
PM21	Q9S7N8	Seed maturation protein PM21 OS=Glycine max OX=3847 GN=PM21 PE=2 SV=1	3	13.17	0.0246897	0.0661694	2.32268	1.21579
100500307	A0A0R0L186	SHSP domain-containing protein OS=Glycine max OX=3847 GN=100500307 PE=3 SV=1	2	22.55	0.0308799	0.0671257	2.67404	1.41902
GLYMA_18G078400	A0A0R0F7T6	Uncharacterized protein OS=Glycine max OX=3847 GN=GLYMA_18G078400 PE=4 SV=1	1	2.07	0.000901484	0.0430736	2.67505	1.41957
GLYMA_13G336800	A0A0R0GY06	Uncharacterized protein OS=Glycine max OX=3847 GN=GLYMA_13G336800 PE=4 SV=1	1	2.61	0.0186031	0.0647239	2.91479	1.54339
PM41	Q9SWB2	Seed maturation protein PM41 OS=Glycine max OX=3847 GN=PM41 PE=2 SV=1	1	3.26	0.00233732	0.0464761	4.65867	2.21992
