# Supplementary material for: Proteome Analysis of the Soybean Nodule Phosphorus Response Mechanism and Characterization of Stress-Induced Ribosome Structural and Protein Expression Changes
Source: Front Plant Sci. 2022 Jun 9;13:908889. doi: 10.3389/fpls.2022.908889 (PMC9218819; doi:10.3389/fpls.2022.908889)
Supplement: Supplementary Table 2 — Changes of ribosomal protein under phosphorus stress. [file Table_2.XLSX]

## Sheet: Sheet1
P1 vs P31
GeneName	Accession	Description	#Most-likely-Location
100305515	C6SVF2	Ribonucloprotein OS=Glycine max OX=3847 GN=100305515 PE=2 SV=1	Nuclear
100305550	C6SVL1	Ribosomal protein OS=Glycine max OX=3847 GN=100305550 PE=2 SV=1	Nuclear
100499875	C6SXM8	Ribosomal protein L19 OS=Glycine max OX=3847 GN=100499875 PE=2 SV=1	Nuclear
100527275	C6T3U6	Ribosomal protein L19 OS=Glycine max OX=3847 GN=100527275 PE=2 SV=1	Nuclear
GLYMA_03G211000	A0A0R0KSG7	Ribosomal protein L19 OS=Glycine max OX=3847 GN=GLYMA_03G211000 PE=3 SV=1	Nuclear
100527501	C6T4I7	Ribosomal protein L19 OS=Glycine max OX=3847 GN=100527501 PE=2 SV=1	Nuclear
100809899	A0A0R0GZ30	Ribosomal protein L37 OS=Glycine max OX=3847 GN=100809899 PE=3 SV=1	Nuclear
100786575	I1KTS5	40S ribosomal protein SA OS=Glycine max OX=3847 GN=100786575 PE=3 SV=1	Cytoplasmic
GLYMA_07G043800	A0A0R0IZE4	40S ribosomal protein SA OS=Glycine max OX=3847 GN=GLYMA_07G043800 PE=3 SV=1	Cytoplasmic
100805519	C6TLV6	40S ribosomal protein S3a OS=Glycine max OX=3847 GN=100805519 PE=2 SV=1	Cytoplasmic
100808747	C6TLT3	40S ribosomal protein S3a OS=Glycine max OX=3847 GN=100808747 PE=2 SV=1	Cytoplasmic
100813273	C6TI64	40S ribosomal protein S3a OS=Glycine max OX=3847 GN=100813273 PE=2 SV=1	Cytoplasmic
GLYMA_10G245200	I1LE22	40S ribosomal protein S3a OS=Glycine max OX=3847 GN=GLYMA_10G245200 PE=3 SV=1	Cytoplasmic
100795220	A0A0R4J5K4	40S ribosomal protein S4 OS=Glycine max OX=3847 GN=100795220 PE=3 SV=1	Cytoplasmic
100801792	A0A0R0L9T9	40S ribosomal protein S4 OS=Glycine max OX=3847 GN=100801792 PE=3 SV=1	Cytoplasmic
100800507	I1MEK5	40S ribosomal protein S6 OS=Glycine max OX=3847 GN=100800507 PE=3 SV=1	Nuclear
547746	B2BF98	40S ribosomal protein S6 OS=Glycine max OX=3847 GN=547746 PE=3 SV=1	Nuclear
GLYMA_05G238000	A0A0R0K869	40S ribosomal protein S7 OS=Glycine max OX=3847 GN=GLYMA_05G238000 PE=3 SV=1	Cytoplasmic
GLYMA_19G049200	I1N6T0	40S ribosomal protein S7 OS=Glycine max OX=3847 GN=GLYMA_19G049200 PE=3 SV=1	Nuclear
100527325	I1N0F1	40S ribosomal protein S8 OS=Glycine max OX=3847 GN=100527325 PE=3 SV=2	Nuclear
100527664	I1MM89	40S ribosomal protein S8 OS=Glycine max OX=3847 GN=100527664 PE=3 SV=1	Nuclear
100803006	I1KYF8	40S ribosomal protein S8 OS=Glycine max OX=3847 GN=100803006 PE=3 SV=1	Nuclear
100813170	C6T968	40S ribosomal protein S8 OS=Glycine max OX=3847 GN=100813170 PE=2 SV=1	Nuclear
GLYMA_18G157300	I1N1Y6	40S ribosomal protein S8 OS=Glycine max OX=3847 GN=GLYMA_18G157300 PE=3 SV=1	Nuclear
RPS11	P17093	40S ribosomal protein S11 OS=Glycine max OX=3847 GN=RPS11 PE=2 SV=2	Mitochondrial
	C6SW79	40S ribosomal protein S12 OS=Glycine max OX=3847 PE=2 SV=1	Cytoplasmic
100786733	I1KGU0	40S ribosomal protein S12 OS=Glycine max OX=3847 GN=100786733 PE=3 SV=1	Cytoplasmic
GLYMA_11G115400	I1LJB4	40S ribosomal protein S25 OS=Glycine max OX=3847 GN=GLYMA_11G115400 PE=3 SV=2	Nuclear
	C6SW17	40S ribosomal protein S25 OS=Glycine max OX=3847 PE=2 SV=1	Nuclear
	C6T4K2	40S ribosomal protein S26 OS=Glycine max OX=3847 PE=2 SV=1	Nuclear
100306279	C6TEP1	40S ribosomal protein S30 OS=Glycine max OX=3847 GN=100306279 PE=2 SV=1	Nuclear
100500179	C6T0U3	Ribosomal_S10 domain-containing protein OS=Glycine max OX=3847 GN=100500179 PE=2 SV=1	Nuclear
100790163	I1K0H2	Ribosomal_S13_N domain-containing protein OS=Glycine max OX=3847 GN=100790163 PE=3 SV=1	Mitochondrial
547984	A0A0R0GPK2	Ribosomal_S17_N domain-containing protein OS=Glycine max OX=3847 GN=547984 PE=3 SV=1	Cytoplasmic
100527754	C6T5B2	50S ribosomal protein L23, chloroplastic OS=Glycine max OX=3847 GN=100527754 PE=2 SV=1	Nuclear
100779362	I1LK73	50S ribosomal protein L23, chloroplastic OS=Glycine max OX=3847 GN=100779362 PE=3 SV=1	Nuclear
100777482	C6TGA6	60S acidic ribosomal protein P0 OS=Glycine max OX=3847 GN=100777482 PE=2 SV=1	Chloroplast
GLYMA_02G255500	A0A0R0L140	60S acidic ribosomal protein P0 OS=Glycine max OX=3847 GN=GLYMA_02G255500 PE=3 SV=1	Chloroplast
100805957	I1JVU2	60S ribosomal protein L13 OS=Glycine max OX=3847 GN=100805957 PE=3 SV=1	Mitochondrial
100306174	C6SYA5	60S ribosomal protein L18a OS=Glycine max OX=3847 GN=100306174 PE=2 SV=1	Mitochondrial
100527246	C6T3R4	60S ribosomal protein L27 OS=Glycine max OX=3847 GN=100527246 PE=2 SV=1	Cytoplasmic
100799485	C6TMU7	60S ribosomal protein L27 OS=Glycine max OX=3847 GN=100799485 PE=2 SV=1	Cytoplasmic
100810108	I1MRP4	60S ribosomal protein L29 OS=Glycine max OX=3847 GN=100810108 PE=3 SV=1	Nuclear
100796037	K7N3S3	60S ribosomal protein L36 OS=Glycine max OX=3847 GN=100796037 PE=3 SV=1	Nuclear
100802137	I1MN72	Ribosomal_L2_C domain-containing protein OS=Glycine max OX=3847 GN=100802137 PE=3 SV=1	Cytoplasmic
100779764	I1LZ03	Ribos_L4_asso_C domain-containing protein OS=Glycine max OX=3847 GN=100779764 PE=3 SV=1	Mitochondrial
100786828	I1L8R1	Ribos_L4_asso_C domain-containing protein OS=Glycine max OX=3847 GN=100786828 PE=3 SV=1	Mitochondrial
100784101	I1MJL6	Ribosomal_L6e_N domain-containing protein OS=Glycine max OX=3847 GN=100784101 PE=3 SV=1	Mitochondrial
100785356	K7L6N1	Ribosomal_L6e_N domain-containing protein OS=Glycine max OX=3847 GN=100785356 PE=3 SV=1	Mitochondrial
100809343	I1K4Q5	Ribosomal_L6e_N domain-containing protein OS=Glycine max OX=3847 GN=100809343 PE=3 SV=1	Mitochondrial
	C6SWC7	Ribosomal_L6e_N domain-containing protein OS=Glycine max OX=3847 PE=2 SV=1	Cytoplasmic
100306120	C6SY27	Ribosomal_L14e domain-containing protein OS=Glycine max OX=3847 GN=100306120 PE=2 SV=1	Nuclear
100817659	K7K5S3	Ribosomal_L14e domain-containing protein OS=Glycine max OX=3847 GN=100817659 PE=3 SV=1	Chloroplast
100500164	C6T0R5	Ribosomal_L18e/L15P domain-containing protein OS=Glycine max OX=3847 GN=100500164 PE=2 SV=1	Mitochondrial
100527293	C6T3W3	Ribosomal_L18e/L15P domain-containing protein OS=Glycine max OX=3847 GN=100527293 PE=2 SV=1	Cytoplasmic
100785668	I1M3C1	Ribosomal_L18_c domain-containing protein OS=Glycine max OX=3847 GN=100785668 PE=3 SV=1	Cytoplasmic
100791657	I1NJ30	Ribosomal_L18e/L15P domain-containing protein OS=Glycine max OX=3847 GN=100791657 PE=3 SV=1	Mitochondrial
100818819	I1KHZ6	Ribosomal_L18_c domain-containing protein OS=Glycine max OX=3847 GN=100818819 PE=3 SV=2	Cytoplasmic
GLYMA_19G211800	I1NB76	Ribosomal_L18e/L15P domain-containing protein OS=Glycine max OX=3847 GN=GLYMA_19G211800 PE=3 SV=1	Cytoplasmic
	C6T6T0	Ribosomal_L18e/L15P domain-containing protein OS=Glycine max OX=3847 PE=2 SV=1	Cytoplasmic
	C6T5S2	Ribosomal_L18e/L15P domain-containing protein OS=Glycine max OX=3847 PE=2 SV=1	Cytoplasmic
100499921	C6SY73	Ribosomal_L28e domain-containing protein OS=Glycine max OX=3847 GN=100499921 PE=2 SV=1	Mitochondrial
100499963	I1M5E1	Ribosomal_L28e domain-containing protein OS=Glycine max OX=3847 GN=100499963 PE=3 SV=1	Mitochondrial
GLYMA_08G196500	I1KUX8	Ribosomal_L28e domain-containing protein OS=Glycine max OX=3847 GN=GLYMA_08G196500 PE=3 SV=1	Mitochondrial
P11 vs P31
GeneName	Accession	Description	#Most-likely-Location
100305550	C6SVL1	Ribosomal protein OS=Glycine max OX=3847 GN=100305550 PE=2 SV=1	Nuclear
100527275	C6T3U6	Ribosomal protein L19 OS=Glycine max OX=3847 GN=100527275 PE=2 SV=1	Nuclear
100499875	C6SXM8	Ribosomal protein L19 OS=Glycine max OX=3847 GN=100499875 PE=2 SV=1	Nuclear
100527501	C6T4I7	Ribosomal protein L19 OS=Glycine max OX=3847 GN=100527501 PE=2 SV=1	Nuclear
GLYMA_03G211000	A0A0R0KSG7	Ribosomal protein L19 OS=Glycine max OX=3847 GN=GLYMA_03G211000 PE=3 SV=1	Nuclear
100809899	A0A0R0GZ30	Ribosomal protein L37 OS=Glycine max OX=3847 GN=100809899 PE=3 SV=1	Nuclear
100786575	I1KTS5	40S ribosomal protein SA OS=Glycine max OX=3847 GN=100786575 PE=3 SV=1	Cytoplasmic
GLYMA_07G043800	A0A0R0IZE4	40S ribosomal protein SA OS=Glycine max OX=3847 GN=GLYMA_07G043800 PE=3 SV=1	Cytoplasmic
100805519	C6TLV6	40S ribosomal protein S3a OS=Glycine max OX=3847 GN=100805519 PE=2 SV=1	Cytoplasmic
100808747	C6TLT3	40S ribosomal protein S3a OS=Glycine max OX=3847 GN=100808747 PE=2 SV=1	Cytoplasmic
100813273	C6TI64	40S ribosomal protein S3a OS=Glycine max OX=3847 GN=100813273 PE=2 SV=1	Cytoplasmic
GLYMA_10G245200	I1LE22	40S ribosomal protein S3a OS=Glycine max OX=3847 GN=GLYMA_10G245200 PE=3 SV=1	Cytoplasmic
100795220	A0A0R4J5K4	40S ribosomal protein S4 OS=Glycine max OX=3847 GN=100795220 PE=3 SV=1	Cytoplasmic
100801792	A0A0R0L9T9	40S ribosomal protein S4 OS=Glycine max OX=3847 GN=100801792 PE=3 SV=1	Cytoplasmic
100800507	I1MEK5	40S ribosomal protein S6 OS=Glycine max OX=3847 GN=100800507 PE=3 SV=1	Nuclear
547746	B2BF98	40S ribosomal protein S6 OS=Glycine max OX=3847 GN=547746 PE=3 SV=1	Nuclear
100527325	I1N0F1	40S ribosomal protein S8 OS=Glycine max OX=3847 GN=100527325 PE=3 SV=2	Nuclear
100527664	I1MM89	40S ribosomal protein S8 OS=Glycine max OX=3847 GN=100527664 PE=3 SV=1	Nuclear
100813170	C6T968	40S ribosomal protein S8 OS=Glycine max OX=3847 GN=100813170 PE=2 SV=1	Nuclear
GLYMA_18G157300	I1N1Y6	40S ribosomal protein S8 OS=Glycine max OX=3847 GN=GLYMA_18G157300 PE=3 SV=1	Nuclear
RPS11	P17093	40S ribosomal protein S11 OS=Glycine max OX=3847 GN=RPS11 PE=2 SV=2	Mitochondrial
	C6T4K2	40S ribosomal protein S26 OS=Glycine max OX=3847 PE=2 SV=1	Nuclear
100790163	I1K0H2	Ribosomal_S13_N domain-containing protein OS=Glycine max OX=3847 GN=100790163 PE=3 SV=1	Mitochondrial
100527754	C6T5B2	50S ribosomal protein L23, chloroplastic OS=Glycine max OX=3847 GN=100527754 PE=2 SV=1	Nuclear
100779362	I1LK73	50S ribosomal protein L23, chloroplastic OS=Glycine max OX=3847 GN=100779362 PE=3 SV=1	Nuclear
GLYMA_02G255500	A0A0R0L140	60S acidic ribosomal protein P0 OS=Glycine max OX=3847 GN=GLYMA_02G255500 PE=3 SV=1	Chloroplast
100805957	I1JVU2	60S ribosomal protein L13 OS=Glycine max OX=3847 GN=100805957 PE=3 SV=1	Mitochondrial
100306174	C6SYA5	60S ribosomal protein L18a OS=Glycine max OX=3847 GN=100306174 PE=2 SV=1	Mitochondrial
100527246	C6T3R4	60S ribosomal protein L27 OS=Glycine max OX=3847 GN=100527246 PE=2 SV=1	Cytoplasmic
100799485	C6TMU7	60S ribosomal protein L27 OS=Glycine max OX=3847 GN=100799485 PE=2 SV=1	Cytoplasmic
100779764	I1LZ03	Ribos_L4_asso_C domain-containing protein OS=Glycine max OX=3847 GN=100779764 PE=3 SV=1	Mitochondrial
100786828	I1L8R1	Ribos_L4_asso_C domain-containing protein OS=Glycine max OX=3847 GN=100786828 PE=3 SV=1	Mitochondrial
	C6SWC7	Ribosomal_L6e_N domain-containing protein OS=Glycine max OX=3847 PE=2 SV=1	Cytoplasmic
100785356	K7L6N1	Ribosomal_L6e_N domain-containing protein OS=Glycine max OX=3847 GN=100785356 PE=3 SV=1	Mitochondrial
100809343	I1K4Q5	Ribosomal_L6e_N domain-containing protein OS=Glycine max OX=3847 GN=100809343 PE=3 SV=1	Mitochondrial
100811720	I1KTK0	Ribosomal_L6e_N domain-containing protein OS=Glycine max OX=3847 GN=100811720 PE=3 SV=1	Mitochondrial
100306120	C6SY27	Ribosomal_L14e domain-containing protein OS=Glycine max OX=3847 GN=100306120 PE=2 SV=1	Nuclear
	C6SWZ6	Ribosomal_L16 domain-containing protein OS=Glycine max OX=3847 PE=2 SV=1	Cytoplasmic
GLYMA_19G211800	I1NB76	Ribosomal_L18e/L15P domain-containing protein OS=Glycine max OX=3847 GN=GLYMA_19G211800 PE=3 SV=1	Cytoplasmic
	C6T6T0	Ribosomal_L18e/L15P domain-containing protein OS=Glycine max OX=3847 PE=2 SV=1	Cytoplasmic
	C6T5S2	Ribosomal_L18e/L15P domain-containing protein OS=Glycine max OX=3847 PE=2 SV=1	Cytoplasmic
100500164	C6T0R5	Ribosomal_L18e/L15P domain-containing protein OS=Glycine max OX=3847 GN=100500164 PE=2 SV=1	Mitochondrial
100527293	C6T3W3	Ribosomal_L18e/L15P domain-containing protein OS=Glycine max OX=3847 GN=100527293 PE=2 SV=1	Cytoplasmic
100785668	I1M3C1	Ribosomal_L18_c domain-containing protein OS=Glycine max OX=3847 GN=100785668 PE=3 SV=1	Cytoplasmic
100791657	I1NJ30	Ribosomal_L18e/L15P domain-containing protein OS=Glycine max OX=3847 GN=100791657 PE=3 SV=1	Mitochondrial
100499921	C6SY73	Ribosomal_L28e domain-containing protein OS=Glycine max OX=3847 GN=100499921 PE=2 SV=1	Mitochondrial
100499963	I1M5E1	Ribosomal_L28e domain-containing protein OS=Glycine max OX=3847 GN=100499963 PE=3 SV=1	Mitochondrial
GLYMA_08G196500	I1KUX8	Ribosomal_L28e domain-containing protein OS=Glycine max OX=3847 GN=GLYMA_08G196500 PE=3 SV=1	Mitochondrial
