# Supplementary material for: Proteome Analysis of the Soybean Nodule Phosphorus Response Mechanism and Characterization of Stress-Induced Ribosome Structural and Protein Expression Changes
Source: Front Plant Sci. 2022 Jun 9;13:908889. doi: 10.3389/fpls.2022.908889 (PMC9218819; doi:10.3389/fpls.2022.908889)
Supplement: Supplementary Table 4 — Up-regulated and down-regulated of amino acid in aminoacyl-tRNA biosynthesis pathway. [file Table_4.XLSX]

## Sheet: Sheet1
	KEGG pathway	Compound	down-regulated	up-regulated
P1 vs P31	gmx00970 Aminoacyl-tRNA biosynthesis - Glycine max (soybean)	14	cpd:C00065 L-Serine; cpd:C00041 L-Alanine; cpd:C00025 L-Glutamate	cpd:C00407 L-Isoleucine; cpd:C00188 L-Threonine; cpd:C00183 L-Valine; cpd:C00152 L-Asparagine; cpd:C00148 L-Proline; cpd:C00135 L-Histidine; cpd:C00123 L-Leucine; cpd:C00082 L-Tyrosine; cpd:C00078 L-Tryptophan; cpd:C00062 L-Arginine; cpd:C00049 L-Aspartate;
P11 vs P31	gmx00970 Aminoacyl-tRNA biosynthesis - Glycine max (soybean)	12	cpd:C00041 L-Alanine;	cpd:C00188 L-Threonine; cpd:C00183 L-Valine; cpd:C00152 L-Asparagine; cpd:C00135 L-Histidine; cpd:C00097 L-Cysteine; cpd:C00082 L-Tyrosine; cpd:C00079 L-Phenylalanine; cpd:C00078 L-Tryptophan; cpd:C00062 L-Arginine; cpd:C00049 L-Aspartate; cpd:C00037 Glycine
