# Supplementary material for: Proteome Analysis of the Soybean Nodule Phosphorus Response Mechanism and Characterization of Stress-Induced Ribosome Structural and Protein Expression Changes
Source: Front Plant Sci. 2022 Jun 9;13:908889. doi: 10.3389/fpls.2022.908889 (PMC9218819; doi:10.3389/fpls.2022.908889)
Supplement: Supplementary Table 5 — Peroxidase differences under phosphorus stress. [file Table_5.XLSX]

## Sheet: Sheet1
P1 vs P31
GeneName	Accession	Description	#.Unique.Peptides	Score	P-VALUE	Q-VALUE	FOLD CHANGE	LOG_FOLDCHANGE
100170732	B0M1A7	Peroxisomal small heat shock protein OS=Glycine max OX=3847 GN=100170732 PE=2 SV=1	3	72.37	0.0167979	0.0211129	1.57695	0.657133
100306570	C6SZX7	Glutathione peroxidase OS=Glycine max OX=3847 GN=100306570 PE=2 SV=1	5	47.64	0.000194877	0.00240557	1.92347	0.943711
100527034	C6T333	Glutathione peroxidase OS=Glycine max OX=3847 GN=100527034 PE=2 SV=1	4	30.72	0.00213123	0.0069817	1.87316	0.905473
100775837	I1NH45	Peroxidase OS=Glycine max OX=3847 GN=100775837 PE=3 SV=1	15	141.99	1.25105e-05	0.000865352	2.05401	1.03844
100791275	A0A0R4J5X1	Peroxidase OS=Glycine max OX=3847 GN=100791275 PE=3 SV=1	4	26.68	0.000438726	0.00318801	1.62753	0.702688
100792351	I1NCW3	Peroxidase OS=Glycine max OX=3847 GN=100792351 PE=3 SV=1	1	20.99	0.0115029	0.017167	1.95474	0.966979
100795412	C6TCA1	Peroxidase OS=Glycine max OX=3847 GN=100795412 PE=2 SV=1	11	72.99	0.00031569	0.00284785	1.67262	0.742109
100796737	I1LVH9	Peroxidase OS=Glycine max OX=3847 GN=100796737 PE=3 SV=1	5	42.64	0.000680552	0.00392937	1.5928	0.671562
100802035	I1JL03	Peroxidase OS=Glycine max OX=3847 GN=100802035 PE=3 SV=1	3	19.72	0.00776655	0.0137574	1.73327	0.793499
100804126	A0A0R0I1Y7	Peroxidase OS=Glycine max OX=3847 GN=100804126 PE=3 SV=1	10	44.15	0.00238833	0.00745543	1.83264	0.873927
100812309	C6THF9	Peroxidase OS=Glycine max OX=3847 GN=100812309 PE=2 SV=1	1	13.9	0.00385041	0.0095963	1.67061	0.740371
100812415	I1MBJ1	Peroxidase OS=Glycine max OX=3847 GN=100812415 PE=3 SV=1	5	122.52	0.000169633	0.00227345	1.76683	0.821161
GLYMA_03G038300	I1JL00	Peroxidase OS=Glycine max OX=3847 GN=GLYMA_03G038300 PE=3 SV=2	4	56.23	0.037027	0.0334528	1.52289	0.606812
GLYMA_03G151500	I1JNS2	Glutathione peroxidase OS=Glycine max OX=3847 GN=GLYMA_03G151500 PE=3 SV=1	2	30.07	0.0021141	0.00694971	1.98658	0.990284
GLYMA_05G103600	A0A0R0JYS9	Peroxidase OS=Glycine max OX=3847 GN=GLYMA_05G103600 PE=3 SV=1	3	145.81	0.0398582	0.0349793	1.54064	0.623533
GLYMA_06G302600	A0A0R4J3J1	Peroxidase OS=Glycine max OX=3847 GN=GLYMA_06G302600 PE=3 SV=1	7	81.83	0.000408867	0.00309711	1.77078	0.824384
GLYMA_09G023000	I1L0D9	Peroxidase OS=Glycine max OX=3847 GN=GLYMA_09G023000 PE=3 SV=1	3	96.48	0.00712245	0.0131339	2.05386	1.03834
GLYMA_15G128700	A0A0R4J5A2	Peroxidase OS=Glycine max OX=3847 GN=GLYMA_15G128700 PE=3 SV=1	4	192.72	1.64476e-06	0.000445168	4.16609	2.0587
GLYMA_10G193500	I1LCI3	Superoxide dismutase OS=Glycine max OX=3847 GN=GLYMA_10G193500 PE=3 SV=1	4	89.62	0.000123094	0.00211073	1.91701	0.93886
GLYMA_20G196900	A0A0R0EQT1	Superoxide dismutase OS=Glycine max OX=3847 GN=GLYMA_20G196900 PE=3 SV=1	4	103.25	0.000168473	0.00227021	1.81726	0.861768
P11 vs P31
GeneName	Accession	Description	#.Unique.Peptides	Score	P-VALUE	Q-VALUE	FOLD CHANGE	LOG_FOLDCHANGE
100306570	C6SZX7	Glutathione peroxidase OS=Glycine max OX=3847 GN=100306570 PE=2 SV=1	5	47.64	0.000441053	0.00951655	1.60301	0.680781
100527034	C6T333	Glutathione peroxidase OS=Glycine max OX=3847 GN=100527034 PE=2 SV=1	4	30.72	0.002737	0.0207393	1.71759	0.780384
100775837	I1NH45	Peroxidase OS=Glycine max OX=3847 GN=100775837 PE=3 SV=1	15	141.99	0.000731154	0.0117877	1.75754	0.813559
100800219	K7MTR6	Peroxidase OS=Glycine max OX=3847 GN=100800219 PE=3 SV=1	1	45.02	0.0215596	0.0586464	1.63127	0.705997
100802035	I1JL03	Peroxidase OS=Glycine max OX=3847 GN=100802035 PE=3 SV=1	3	19.72	0.00544101	0.0291062	1.67587	0.744908
100812415	I1MBJ1	Peroxidase OS=Glycine max OX=3847 GN=100812415 PE=3 SV=1	5	122.52	3.71613e-06	0.00214207	1.6706	0.740365
547873	I1J8H7	Peroxidase OS=Glycine max OX=3847 GN=547873 PE=3 SV=1	3	107.96	0.00103412	0.013791	1.56465	0.645838
GLYMA_09G023000	I1L0D9	Peroxidase OS=Glycine max OX=3847 GN=GLYMA_09G023000 PE=3 SV=1	3	96.48	0.00246652	0.0199881	1.77657	0.829091
GLYMA_15G128700	A0A0R4J5A2	Peroxidase OS=Glycine max OX=3847 GN=GLYMA_15G128700 PE=3 SV=1	4	192.72	0.0149362	0.0487294	2.58613	1.37079
GLYMA_10G193500	I1LCI3	Superoxide dismutase OS=Glycine max OX=3847 GN=GLYMA_10G193500 PE=3 SV=1	4	89.62	0.000440841	0.00951493	1.68172	0.749937
