# Supplementary material for: Proteome Analysis of the Soybean Nodule Phosphorus Response Mechanism and Characterization of Stress-Induced Ribosome Structural and Protein Expression Changes
Source: Front Plant Sci. 2022 Jun 9;13:908889. doi: 10.3389/fpls.2022.908889 (PMC9218819; doi:10.3389/fpls.2022.908889)
Supplement: Supplementary Table 7 — Acid phosphatase and purple acid phosphatase differences under phosphorus stress. [file Table_7.XLS]

## Sheet: Sheet1
			ng/g
Treatments	SOD	POD
P1	87.81±1.58a	10.64±0.03a
P11	85.30±2.53a	10.77±0.03a
P31	75.82±1.65b	9.55±0.19b
P61	67.72±1.55c	9.36±0.27b
