# Supplementary material for: Proteome Analysis of the Soybean Nodule Phosphorus Response Mechanism and Characterization of Stress-Induced Ribosome Structural and Protein Expression Changes
Source: Front Plant Sci. 2022 Jun 9;13:908889. doi: 10.3389/fpls.2022.908889 (PMC9218819; doi:10.3389/fpls.2022.908889)
Supplement: Supplementary Table 8 — Changes of phosphorus content in shoots and nodules under different phosphorus stress. [file Table_8.XLSX]

## Sheet: Sheet1
P1 vs P31
GeneName	Accession	Description	#.Unique.Peptides	Score	P-VALUE	Q-VALUE	FOLD CHANGE	LOG_FOLDCHANGE
100789603	I1KRR3	Acid phosphatase OS=Glycine max OX=3847 GN=100789603 PE=3 SV=1	3	37.58	6.60387e-06	0.000724468	3.15525	1.65776
100779640	I1KXK7	Purple acid phosphatase OS=Glycine max OX=3847 GN=100779640 PE=3 SV=1	7	73.63	0.000602885	0.00368475	1.66518	0.735679
100792496	A0A0R0EIB5	Purple acid phosphatase OS=Glycine max OX=3847 GN=100792496 PE=3 SV=1	2	5.75	8.33703e-06	0.000768217	2.68053	1.42252
100799931	G0T437	Purple acid phosphatase OS=Glycine max OX=3847 GN=100799931 PE=2 SV=1	1	4.25	0.0100743	0.0158985	1.64873	0.721356
100803398	K7K7T8	Purple acid phosphatase OS=Glycine max OX=3847 GN=100803398 PE=3 SV=1	2	15.55	0.0204107	0.0234386	1.93616	0.953197
100817130	K7MRU1	Purple acid phosphatase OS=Glycine max OX=3847 GN=100817130 PE=3 SV=1	5	72.98	0.0043787	0.0102308	1.5109	0.59541
100818610	C6TKR1	Purple acid phosphatase OS=Glycine max OX=3847 GN=100818610 PE=2 SV=1	4	43.79	4.41774e-07	0.000294694	4.09287	2.03311
GLYMA_10G071000	A0A0R0HQB8	Purple acid phosphatase OS=Glycine max OX=3847 GN=GLYMA_10G071000 PE=3 SV=1	3	9.46	0.00340718	0.00901588	4.81708	2.26816
	G0T440	Purple acid phosphatase OS=Glycine max OX=3847 PE=2 SV=1	6	44.89	0.00387139	0.0096223	1.59018	0.669189
P11 vs P31
GeneName	Accession	Description	#.Unique.Peptides	Score	P-VALUE	Q-VALUE	FOLD CHANGE	LOG_FOLDCHANGE
100789603	I1KRR3	Acid phosphatase OS=Glycine max OX=3847 GN=100789603 PE=3 SV=1	3	37.58	6.30684e-05	0.00529559	2.62138	1.39033
100799931	G0T437	Purple acid phosphatase OS=Glycine max OX=3847 GN=100799931 PE=2 SV=1	1	4.25	0.0135827	0.0465294	1.55144	0.633612
100807555	G0T433	Purple acid phosphatase OS=Glycine max OX=3847 GN=100807555 PE=2 SV=1	3	12.84	0.0376486	0.0772687	1.6375	0.711498
100803398	K7K7T8	Purple acid phosphatase OS=Glycine max OX=3847 GN=100803398 PE=3 SV=1	2	15.55	0.049393	0.0889364	2.09483	1.06683
100792496	A0A0R0EIB5	Purple acid phosphatase OS=Glycine max OX=3847 GN=100792496 PE=3 SV=1	2	5.75	0.000531464	0.0101454	2.31496	1.21099
100818610	C6TKR1	Purple acid phosphatase OS=Glycine max OX=3847 GN=100818610 PE=2 SV=1	4	43.79	1.55845e-05	0.00323982	3.3737	1.75433
GLYMA_10G071000	A0A0R0HQB8	Purple acid phosphatase OS=Glycine max OX=3847 GN=GLYMA_10G071000 PE=3 SV=1	3	9.46	1.17839e-06	0.00175084	3.64817	1.86717
