# Supplementary material for: Proteome Analysis of the Soybean Nodule Phosphorus Response Mechanism and Characterization of Stress-Induced Ribosome Structural and Protein Expression Changes
Source: Front Plant Sci. 2022 Jun 9;13:908889. doi: 10.3389/fpls.2022.908889 (PMC9218819; doi:10.3389/fpls.2022.908889)
Supplement: Supplementary file 9 [file Table_9.XLSX]

## Sheet: Sheet1
	Treaments	P%	Reduction compared with P31 (%)
Shoot	P1	0.124	-45.37
	P11	0.16	-29.52
	P31	0.227	-
Nodule	P1	0.269	-24.86
	P11	0.294	-17.88
	P31	0.358	-
